# Supplementary material for: Bhlhe40/Sirt1 Axis-Regulated Mitophagy Is Implicated in All-Trans Retinoic Acid-Induced Spina Bifida Aperta
Source: Front Cell Dev Biol. 2021 Apr 27;9:644346. doi: 10.3389/fcell.2021.644346 (PMC8111003; doi:10.3389/fcell.2021.644346)
Supplement: Supplementary file 1 [file Table_1.XLS]

## Sheet: GO-P
GO_P Term ID	GO_P Term Desc	GO_P Term Level1	GO_P Term Level2	Term Candidate Gene Num	Total Candidate Gene Num	Term Gene Num	Total Gene Num	Rich Ratio	P value	Q value
GO:0045944	positive regulation of transcription by RNA polymerase II	biological_process	metabolic process	57	279	1137	20061	0.0501319	1.60382e-17	2.99594e-14
GO:0006355	regulation of transcription, DNA-templated	biological_process	metabolic process	63	279	1405	20061	0.0448399	5.40535e-17	5.04859e-14
GO:0007275	multicellular organism development	biological_process	developmental process	37	279	642	20061	0.0576324	2.3049e-13	1.43519e-10
GO:0001756	somitogenesis	biological_process	developmental process	13	279	55	20061	0.236364	4.74651e-13	2.21662e-10
GO:0007411	axon guidance	biological_process	developmental process	17	279	142	20061	0.119718	1.42032e-11	5.30631e-09
GO:0036342	post-anal tail morphogenesis	biological_process	developmental process	8	279	17	20061	0.470588	2.76189e-11	8.59868e-09
GO:0009952	anterior/posterior pattern specification	biological_process	developmental process	14	279	110	20061	0.127273	4.07707e-10	1.08799e-07
GO:0030154	cell differentiation	biological_process	developmental process	35	279	759	20061	0.0461133	5.12403e-10	1.19646e-07
GO:0000122	negative regulation of transcription by RNA polymerase II	biological_process	metabolic process	37	279	870	20061	0.0425287	1.45621e-09	3.02245e-07
GO:0045893	positive regulation of transcription, DNA-templated	biological_process	metabolic process	30	279	605	20061	0.0495868	1.83871e-09	3.4347e-07
GO:0030326	embryonic limb morphogenesis	biological_process	developmental process	10	279	54	20061	0.185185	3.21666e-09	5.46248e-07
GO:0007507	heart development	biological_process	developmental process	18	279	253	20061	0.0711462	1.78336e-08	2.77609e-06
GO:0009653	anatomical structure morphogenesis	biological_process	developmental process	8	279	36	20061	0.222222	2.73383e-08	3.9283e-06
GO:0060349	bone morphogenesis	biological_process	developmental process	7	279	31	20061	0.225806	1.84472e-07	2.46139e-05
GO:0001501	skeletal system development	biological_process	developmental process	10	279	86	20061	0.116279	3.21865e-07	3.77277e-05
GO:0010468	regulation of gene expression	biological_process	metabolic process	16	279	243	20061	0.0658436	3.23149e-07	3.77277e-05
GO:0030513	positive regulation of BMP signaling pathway	biological_process	metabolic process	7	279	34	20061	0.205882	3.64167e-07	4.00156e-05
GO:0050919	negative chemotaxis	biological_process	locomotion	7	279	35	20061	0.2	4.49829e-07	4.66822e-05
GO:0045892	negative regulation of transcription, DNA-templated	biological_process	metabolic process	25	279	582	20061	0.0429553	6.66059e-07	6.54842e-05
GO:0007399	nervous system development	biological_process	multicellular organismal process	18	279	324	20061	0.0555556	7.27049e-07	6.79064e-05
GO:0030901	midbrain development	biological_process	developmental process	7	279	38	20061	0.184211	8.14645e-07	7.24646e-05
GO:0042733	embryonic digit morphogenesis	biological_process	developmental process	8	279	57	20061	0.140351	1.15951e-06	9.84527e-05
GO:0001843	neural tube closure	biological_process	developmental process	9	279	79	20061	0.113924	1.50427e-06	0.000122173
GO:0030199	collagen fibril organization	biological_process	cellular process	7	279	42	20061	0.166667	1.66065e-06	0.000129254
GO:0048843	negative regulation of axon extension involved in axon guidance	biological_process	developmental process	6	279	28	20061	0.214286	1.99747e-06	0.000149251
GO:0007219	Notch signaling pathway	biological_process	regulation of biological process	10	279	105	20061	0.0952381	2.07969e-06	0.000149418
GO:0023019	signal transduction involved in regulation of gene expression	biological_process	metabolic process	5	279	18	20061	0.277778	3.70827e-06	0.000256557
GO:0001764	neuron migration	biological_process	developmental process	10	279	118	20061	0.0847458	5.99622e-06	0.000400033
GO:0030850	prostate gland development	biological_process	developmental process	5	279	22	20061	0.227273	1.08894e-05	0.000701425
GO:0010628	positive regulation of gene expression	biological_process	metabolic process	19	279	439	20061	0.0432802	1.37008e-05	0.000853106
GO:0008285	negative regulation of cell proliferation	biological_process	regulation of biological process	17	279	365	20061	0.0465753	1.54155e-05	0.000928906
GO:0045165	cell fate commitment	biological_process	developmental process	7	279	60	20061	0.116667	1.9204e-05	0.00112103
GO:0009954	proximal/distal pattern formation	biological_process	developmental process	5	279	25	20061	0.2	2.12318e-05	0.00120185
GO:0048839	inner ear development	biological_process	developmental process	7	279	62	20061	0.112903	2.38822e-05	0.00127463
GO:0060173	limb development	biological_process	developmental process	6	279	42	20061	0.142857	2.36222e-05	0.00127463
GO:0061743	motor learning	biological_process	multicellular organismal process	3	279	5	20061	0.6	2.60693e-05	0.0013527
GO:0021915	neural tube development	biological_process	developmental process	6	279	43	20061	0.139535	2.7135e-05	0.00136995
GO:0035050	embryonic heart tube development	biological_process	developmental process	4	279	14	20061	0.285714	3.28385e-05	0.00161427
GO:0042493	response to drug	biological_process	response to stimulus	21	279	556	20061	0.0377698	3.67071e-05	0.00171422
GO:0043010	camera-type eye development	biological_process	developmental process	7	279	66	20061	0.106061	3.60709e-05	0.00171422
GO:0032526	response to retinoic acid	biological_process	response to stimulus	7	279	67	20061	0.104478	3.98056e-05	0.00181358
GO:0071300	cellular response to retinoic acid	biological_process	response to stimulus	7	279	70	20061	0.1	5.29586e-05	0.0023554
GO:0030514	negative regulation of BMP signaling pathway	biological_process	metabolic process	6	279	49	20061	0.122449	5.80438e-05	0.00252153
GO:0030855	epithelial cell differentiation	biological_process	developmental process	7	279	72	20061	0.0972222	6.3558e-05	0.00267078
GO:0043524	negative regulation of neuron apoptotic process	biological_process	regulation of biological process	10	279	155	20061	0.0645161	6.43389e-05	0.00267078
GO:0030900	forebrain development	biological_process	multicellular organismal process	7	279	74	20061	0.0945946	7.58309e-05	0.00307939
GO:0048341	paraxial mesoderm formation	biological_process	developmental process	3	279	7	20061	0.428571	8.93719e-05	0.00347806
GO:0060575	intestinal epithelial cell differentiation	biological_process	developmental process	3	279	7	20061	0.428571	8.93719e-05	0.00347806
GO:0001701	in utero embryonic development	biological_process	developmental process	12	279	229	20061	0.0524017	9.24228e-05	0.00352338
GO:0033574	response to testosterone	biological_process	response to stimulus	7	279	77	20061	0.0909091	9.78076e-05	0.00365409
GO:0051968	positive regulation of synaptic transmission, glutamatergic	biological_process	regulation of biological process	5	279	34	20061	0.147059	0.000100382	0.00367674
GO:0043066	negative regulation of apoptotic process	biological_process	regulation of biological process	20	279	565	20061	0.0353982	0.000135736	0.00487607
GO:0003401	axis elongation	biological_process	developmental process	2	279	2	20061	1	0.000192737	0.00580698
GO:0007420	brain development	biological_process	developmental process	14	279	323	20061	0.0433437	0.000184875	0.00580698
GO:0021836	chemorepulsion involved in postnatal olfactory bulb interneuron migration	biological_process	developmental process	2	279	2	20061	1	0.000192737	0.00580698
GO:0035176	social behavior	biological_process	behavior	6	279	59	20061	0.101695	0.000166515	0.00580698
GO:0039003	pronephric field specification	biological_process	developmental process	2	279	2	20061	1	0.000192737	0.00580698
GO:0072305	negative regulation of mesenchymal cell apoptotic process involved in metanephric nephron morphogenesis	biological_process	developmental process	2	279	2	20061	1	0.000192737	0.00580698
GO:1900215	negative regulation of apoptotic process involved in metanephric collecting duct development	biological_process	developmental process	2	279	2	20061	1	0.000192737	0.00580698
GO:1900218	negative regulation of apoptotic process involved in metanephric nephron tubule development	biological_process	developmental process	2	279	2	20061	1	0.000192737	0.00580698
GO:1902257	negative regulation of apoptotic process involved in outflow tract morphogenesis	biological_process	developmental process	2	279	2	20061	1	0.000192737	0.00580698
GO:2000594	positive regulation of metanephric DCT cell differentiation	biological_process	developmental process	2	279	2	20061	1	0.000192737	0.00580698
GO:0007416	synapse assembly	biological_process	developmental process	6	279	61	20061	0.0983607	0.000200495	0.00585195
GO:0042475	odontogenesis of dentin-containing tooth	biological_process	developmental process	6	279	61	20061	0.0983607	0.000200495	0.00585195
GO:0061371	determination of heart left/right asymmetry	biological_process	developmental process	3	279	9	20061	0.333333	0.000210101	0.00603799
GO:0010001	glial cell differentiation	biological_process	developmental process	4	279	22	20061	0.181818	0.00021982	0.00612871
GO:0042472	inner ear morphogenesis	biological_process	developmental process	6	279	62	20061	0.0967742	0.000219418	0.00612871
GO:0001822	kidney development	biological_process	developmental process	9	279	149	20061	0.0604027	0.000244773	0.00672407
GO:0071456	cellular response to hypoxia	biological_process	response to stimulus	9	279	150	20061	0.06	0.000257285	0.00696534
GO:0006357	regulation of transcription by RNA polymerase II	biological_process	metabolic process	18	279	509	20061	0.0353635	0.000296302	0.00781559
GO:0048048	embryonic eye morphogenesis	biological_process	developmental process	3	279	10	20061	0.3	0.000297059	0.00781559
GO:0001658	branching involved in ureteric bud morphogenesis	biological_process	developmental process	5	279	43	20061	0.116279	0.00031358	0.00791578
GO:0001942	hair follicle development	biological_process	developmental process	5	279	43	20061	0.116279	0.00031358	0.00791578
GO:0050808	synapse organization	biological_process	cellular process	5	279	43	20061	0.116279	0.00031358	0.00791578
GO:0035136	forelimb morphogenesis	biological_process	developmental process	3	279	11	20061	0.272727	0.000404261	0.0099363
GO:0071316	cellular response to nicotine	biological_process	response to stimulus	3	279	11	20061	0.272727	0.000404261	0.0099363
GO:0030335	positive regulation of cell migration	biological_process	regulation of biological process	11	279	233	20061	0.0472103	0.000440977	0.010698
GO:0001755	neural crest cell migration	biological_process	developmental process	5	279	47	20061	0.106383	0.000477595	0.0114378
GO:0002072	optic cup morphogenesis involved in camera-type eye development	biological_process	developmental process	2	279	3	20061	0.666667	0.000572888	0.0120242
GO:0042668	auditory receptor cell fate determination	biological_process	developmental process	2	279	3	20061	0.666667	0.000572888	0.0120242
GO:0060026	convergent extension	biological_process	developmental process	2	279	3	20061	0.666667	0.000572888	0.0120242
GO:0060157	urinary bladder development	biological_process	developmental process	2	279	3	20061	0.666667	0.000572888	0.0120242
GO:0060486	Clara cell differentiation	biological_process	developmental process	2	279	3	20061	0.666667	0.000572888	0.0120242
GO:0061056	sclerotome development	biological_process	developmental process	2	279	3	20061	0.666667	0.000572888	0.0120242
GO:0072207	metanephric epithelium development	biological_process	developmental process	2	279	3	20061	0.666667	0.000572888	0.0120242
GO:0072210	metanephric nephron development	biological_process	developmental process	2	279	3	20061	0.666667	0.000572888	0.0120242
GO:1900212	negative regulation of mesenchymal cell apoptotic process involved in metanephros development	biological_process	developmental process	2	279	3	20061	0.666667	0.000572888	0.0120242
GO:1901228	positive regulation of transcription from RNA polymerase II promoter involved in heart development	biological_process	developmental process	2	279	3	20061	0.666667	0.000572888	0.0120242
GO:2000392	regulation of lamellipodium morphogenesis	biological_process	developmental process	2	279	3	20061	0.666667	0.000572888	0.0120242
GO:0003007	heart morphogenesis	biological_process	developmental process	5	279	50	20061	0.1	0.000637693	0.0130902
GO:0030178	negative regulation of Wnt signaling pathway	biological_process	regulation of biological process	5	279	50	20061	0.1	0.000637693	0.0130902
GO:0060325	face morphogenesis	biological_process	developmental process	4	279	29	20061	0.137931	0.000661167	0.0134246
GO:0048678	response to axon injury	biological_process	response to stimulus	5	279	51	20061	0.0980392	0.000699069	0.0140415
GO:0071425	hematopoietic stem cell proliferation	biological_process	developmental process	3	279	14	20061	0.214286	0.000864658	0.0171828
GO:0008284	positive regulation of cell proliferation	biological_process	regulation of biological process	18	279	560	20061	0.0321429	0.00090342	0.0177641
GO:0090090	negative regulation of canonical Wnt signaling pathway	biological_process	regulation of biological process	7	279	111	20061	0.0630631	0.000925912	0.0180167
GO:0001654	eye development	biological_process	developmental process	4	279	33	20061	0.121212	0.0010905	0.018602
GO:0001656	metanephros development	biological_process	developmental process	4	279	33	20061	0.121212	0.0010905	0.018602
GO:0001757	somite specification	biological_process	developmental process	2	279	4	20061	0.5	0.00113524	0.018602
GO:0003257	positive regulation of transcription from RNA polymerase II promoter involved in myocardial precursor cell differentiation	biological_process	developmental process	2	279	4	20061	0.5	0.00113524	0.018602
GO:0030917	midbrain-hindbrain boundary development	biological_process	developmental process	2	279	4	20061	0.5	0.00113524	0.018602
GO:0034653	retinoic acid catabolic process	biological_process	metabolic process	2	279	4	20061	0.5	0.00113524	0.018602
GO:0042481	regulation of odontogenesis	biological_process	developmental process	2	279	4	20061	0.5	0.00113524	0.018602
GO:0042662	negative regulation of mesodermal cell fate specification	biological_process	developmental process	2	279	4	20061	0.5	0.00113524	0.018602
GO:0043065	positive regulation of apoptotic process	biological_process	regulation of biological process	13	279	341	20061	0.0381232	0.0010345	0.018602
GO:0046546	development of primary male sexual characteristics	biological_process	developmental process	2	279	4	20061	0.5	0.00113524	0.018602
GO:0046959	habituation	biological_process	behavior	2	279	4	20061	0.5	0.00113524	0.018602
GO:0060571	morphogenesis of an epithelial fold	biological_process	developmental process	2	279	4	20061	0.5	0.00113524	0.018602
GO:0072050	S-shaped body morphogenesis	biological_process	developmental process	2	279	4	20061	0.5	0.00113524	0.018602
GO:0072108	positive regulation of mesenchymal to epithelial transition involved in metanephros morphogenesis	biological_process	developmental process	2	279	4	20061	0.5	0.00113524	0.018602
GO:0072221	metanephric distal convoluted tubule development	biological_process	developmental process	2	279	4	20061	0.5	0.00113524	0.018602
GO:0072289	metanephric nephron tubule formation	biological_process	developmental process	2	279	4	20061	0.5	0.00113524	0.018602
GO:0090244	Wnt signaling pathway involved in somitogenesis	biological_process	developmental process	2	279	4	20061	0.5	0.00113524	0.018602
GO:1902894	negative regulation of pri-miRNA transcription by RNA polymerase II	biological_process	metabolic process	3	279	15	20061	0.2	0.00106975	0.018602
GO:0001707	mesoderm formation	biological_process	developmental process	4	279	34	20061	0.117647	0.00122252	0.0196868
GO:0031016	pancreas development	biological_process	developmental process	4	279	34	20061	0.117647	0.00122252	0.0196868
GO:0048546	digestive tract morphogenesis	biological_process	developmental process	3	279	16	20061	0.1875	0.00130314	0.0206293
GO:0061053	somite development	biological_process	developmental process	3	279	16	20061	0.1875	0.00130314	0.0206293
GO:0032355	response to estradiol	biological_process	response to stimulus	10	279	227	20061	0.0440529	0.0013445	0.0211053
GO:0042476	odontogenesis	biological_process	developmental process	4	279	35	20061	0.114286	0.00136532	0.0212535
GO:0007155	cell adhesion	biological_process	biological adhesion	16	279	487	20061	0.0328542	0.00137833	0.0212786
GO:0018108	peptidyl-tyrosine phosphorylation	biological_process	metabolic process	7	279	120	20061	0.0583333	0.00145944	0.0223022
GO:0048545	response to steroid hormone	biological_process	response to stimulus	5	279	60	20061	0.0833333	0.00146851	0.0223022
GO:0007156	homophilic cell adhesion via plasma membrane adhesion molecules	biological_process	biological adhesion	8	279	156	20061	0.0512821	0.00156043	0.0234051
GO:0035418	protein localization to synapse	biological_process	localization	3	279	17	20061	0.176471	0.00156619	0.0234051
GO:0014873	response to muscle activity involved in regulation of muscle adaptation	biological_process	regulation of biological process	2	279	5	20061	0.4	0.00187469	0.0255614
GO:0021542	dentate gyrus development	biological_process	multicellular organismal process	3	279	18	20061	0.166667	0.00186021	0.0255614
GO:0035881	amacrine cell differentiation	biological_process	developmental process	2	279	5	20061	0.4	0.00187469	0.0255614
GO:0038026	reelin-mediated signaling pathway	biological_process	response to stimulus	2	279	5	20061	0.4	0.00187469	0.0255614
GO:0046684	response to pyrethroid	biological_process	response to stimulus	2	279	5	20061	0.4	0.00187469	0.0255614
GO:0046879	hormone secretion	biological_process	signaling	2	279	5	20061	0.4	0.00187469	0.0255614
GO:0048793	pronephros development	biological_process	developmental process	2	279	5	20061	0.4	0.00187469	0.0255614
GO:0051964	negative regulation of synapse assembly	biological_process	developmental process	2	279	5	20061	0.4	0.00187469	0.0255614
GO:0070100	negative regulation of chemokine-mediated signaling pathway	biological_process	regulation of biological process	2	279	5	20061	0.4	0.00187469	0.0255614
GO:0071526	semaphorin-plexin signaling pathway	biological_process	regulation of biological process	4	279	38	20061	0.105263	0.00186301	0.0255614
GO:1904938	planar cell polarity pathway involved in axon guidance	biological_process	response to stimulus	2	279	5	20061	0.4	0.00187469	0.0255614
GO:2000052	positive regulation of non-canonical Wnt signaling pathway	biological_process	regulation of biological process	2	279	5	20061	0.4	0.00187469	0.0255614
GO:0001666	response to hypoxia	biological_process	response to stimulus	11	279	280	20061	0.0392857	0.00196003	0.0265315
GO:0001736	establishment of planar polarity	biological_process	developmental process	3	279	19	20061	0.157895	0.00218644	0.0281673
GO:0003073	regulation of systemic arterial blood pressure	biological_process	multicellular organismal process	3	279	19	20061	0.157895	0.00218644	0.0281673
GO:0022409	positive regulation of cell-cell adhesion	biological_process	biological adhesion	3	279	19	20061	0.157895	0.00218644	0.0281673
GO:0030111	regulation of Wnt signaling pathway	biological_process	regulation of biological process	3	279	19	20061	0.157895	0.00218644	0.0281673
GO:0035108	limb morphogenesis	biological_process	developmental process	3	279	19	20061	0.157895	0.00218644	0.0281673
GO:0060065	uterus development	biological_process	reproduction	3	279	19	20061	0.157895	0.00218644	0.0281673
GO:0070848	response to growth factor	biological_process	response to stimulus	3	279	19	20061	0.157895	0.00218644	0.0281673
GO:0048666	neuron development	biological_process	developmental process	5	279	67	20061	0.0746269	0.00240025	0.0307101
GO:0001655	urogenital system development	biological_process	developmental process	3	279	20	20061	0.15	0.00254601	0.0319306
GO:0001657	ureteric bud development	biological_process	developmental process	4	279	42	20061	0.0952381	0.00270494	0.0319306
GO:0007494	midgut development	biological_process	developmental process	3	279	20	20061	0.15	0.00254601	0.0319306
GO:0009968	negative regulation of signal transduction	biological_process	negative regulation of biological process	6	279	100	20061	0.06	0.00274449	0.0319306
GO:0016577	histone demethylation	biological_process	metabolic process	2	279	6	20061	0.333333	0.00278623	0.0319306
GO:0021517	ventral spinal cord development	biological_process	developmental process	2	279	6	20061	0.333333	0.00278623	0.0319306
GO:0021769	orbitofrontal cortex development	biological_process	multicellular organismal process	2	279	6	20061	0.333333	0.00278623	0.0319306
GO:0031100	animal organ regeneration	biological_process	developmental process	6	279	100	20061	0.06	0.00274449	0.0319306
GO:0032808	lacrimal gland development	biological_process	multicellular organismal process	2	279	6	20061	0.333333	0.00278623	0.0319306
GO:0033189	response to vitamin A	biological_process	response to stimulus	4	279	42	20061	0.0952381	0.00270494	0.0319306
GO:0033278	cell proliferation in midbrain	biological_process	developmental process	2	279	6	20061	0.333333	0.00278623	0.0319306
GO:0043587	tongue morphogenesis	biological_process	developmental process	2	279	6	20061	0.333333	0.00278623	0.0319306
GO:0050680	negative regulation of epithelial cell proliferation	biological_process	regulation of biological process	5	279	69	20061	0.0724638	0.00273114	0.0319306
GO:0055093	response to hyperoxia	biological_process	response to stimulus	4	279	42	20061	0.0952381	0.00270494	0.0319306
GO:0060510	type II pneumocyte differentiation	biological_process	developmental process	2	279	6	20061	0.333333	0.00278623	0.0319306
GO:0097119	postsynaptic density protein 95 clustering	biological_process	localization	2	279	6	20061	0.333333	0.00278623	0.0319306
GO:1902949	positive regulation of tau-protein kinase activity	biological_process	metabolic process	2	279	6	20061	0.333333	0.00278623	0.0319306
GO:0001709	cell fate determination	biological_process	developmental process	3	279	21	20061	0.142857	0.00294004	0.0328035
GO:0010718	positive regulation of epithelial to mesenchymal transition	biological_process	developmental process	4	279	43	20061	0.0930233	0.00295021	0.0328035
GO:0010842	retina layer formation	biological_process	developmental process	3	279	21	20061	0.142857	0.00294004	0.0328035
GO:0030902	hindbrain development	biological_process	developmental process	3	279	21	20061	0.142857	0.00294004	0.0328035
GO:0043154	negative regulation of cysteine-type endopeptidase activity involved in apoptotic process	biological_process	metabolic process	5	279	70	20061	0.0714286	0.00290842	0.0328035
GO:0035094	response to nicotine	biological_process	response to stimulus	5	279	71	20061	0.0704225	0.00309386	0.0341972
GO:0048706	embryonic skeletal system development	biological_process	developmental process	4	279	44	20061	0.0909091	0.00321025	0.035275
GO:0055010	ventricular cardiac muscle tissue morphogenesis	biological_process	developmental process	3	279	22	20061	0.136364	0.00336955	0.0368089
GO:0001947	heart looping	biological_process	developmental process	4	279	45	20061	0.0888889	0.00348548	0.037854
GO:0003310	pancreatic A cell differentiation	biological_process	developmental process	2	279	7	20061	0.285714	0.00386498	0.0379988
GO:0003337	mesenchymal to epithelial transition involved in metanephros morphogenesis	biological_process	developmental process	2	279	7	20061	0.285714	0.00386498	0.0379988
GO:0008016	regulation of heart contraction	biological_process	regulation of biological process	3	279	23	20061	0.130435	0.00383551	0.0379988
GO:0008045	motor neuron axon guidance	biological_process	developmental process	3	279	23	20061	0.130435	0.00383551	0.0379988
GO:0010765	positive regulation of sodium ion transport	biological_process	regulation of biological process	3	279	23	20061	0.130435	0.00383551	0.0379988
GO:0021520	spinal cord motor neuron cell fate specification	biological_process	developmental process	2	279	7	20061	0.285714	0.00386498	0.0379988
GO:0022612	gland morphogenesis	biological_process	developmental process	2	279	7	20061	0.285714	0.00386498	0.0379988
GO:0035239	tube morphogenesis	biological_process	developmental process	2	279	7	20061	0.285714	0.00386498	0.0379988
GO:0035567	non-canonical Wnt signaling pathway	biological_process	response to stimulus	3	279	23	20061	0.130435	0.00383551	0.0379988
GO:0048608	reproductive structure development	biological_process	developmental process	2	279	7	20061	0.285714	0.00386498	0.0379988
GO:0060028	convergent extension involved in axis elongation	biological_process	developmental process	2	279	7	20061	0.285714	0.00386498	0.0379988
GO:0060536	cartilage morphogenesis	biological_process	developmental process	2	279	7	20061	0.285714	0.00386498	0.0379988
GO:0072307	regulation of metanephric nephron tubule epithelial cell differentiation	biological_process	developmental process	2	279	7	20061	0.285714	0.00386498	0.0379988
GO:0086012	membrane depolarization during cardiac muscle cell action potential	biological_process	biological regulation	2	279	7	20061	0.285714	0.00386498	0.0379988
GO:0097070	ductus arteriosus closure	biological_process	developmental process	2	279	7	20061	0.285714	0.00386498	0.0379988
GO:1904948	midbrain dopaminergic neuron differentiation	biological_process	developmental process	2	279	7	20061	0.285714	0.00386498	0.0379988
GO:1990138	neuron projection extension	biological_process	developmental process	3	279	23	20061	0.130435	0.00383551	0.0379988
GO:2000311	regulation of AMPA receptor activity	biological_process	localization	3	279	23	20061	0.130435	0.00383551	0.0379988
GO:0008584	male gonad development	biological_process	reproduction	7	279	143	20061	0.048951	0.00391991	0.0383372
GO:0007422	peripheral nervous system development	biological_process	developmental process	3	279	24	20061	0.125	0.00433881	0.0417778
GO:0010666	positive regulation of cardiac muscle cell apoptotic process	biological_process	regulation of biological process	3	279	24	20061	0.125	0.00433881	0.0417778
GO:0060997	dendritic spine morphogenesis	biological_process	developmental process	3	279	24	20061	0.125	0.00433881	0.0417778
GO:0007565	female pregnancy	biological_process	reproduction	7	279	146	20061	0.0479452	0.00439111	0.04185
GO:0060070	canonical Wnt signaling pathway	biological_process	regulation of biological process	5	279	77	20061	0.0649351	0.00438979	0.04185
GO:0032496	response to lipopolysaccharide	biological_process	response to stimulus	10	279	270	20061	0.037037	0.00469404	0.04451
GO:0000578	embryonic axis specification	biological_process	developmental process	2	279	8	20061	0.25	0.00510613	0.0445712
GO:0000904	cell morphogenesis involved in differentiation	biological_process	developmental process	2	279	8	20061	0.25	0.00510613	0.0445712
GO:0001569	branching involved in blood vessel morphogenesis	biological_process	developmental process	3	279	25	20061	0.12	0.0048803	0.0445712
GO:0002009	morphogenesis of an epithelium	biological_process	developmental process	3	279	25	20061	0.12	0.0048803	0.0445712
GO:0031018	endocrine pancreas development	biological_process	developmental process	3	279	25	20061	0.12	0.0048803	0.0445712
GO:0032964	collagen biosynthetic process	biological_process	metabolic process	2	279	8	20061	0.25	0.00510613	0.0445712
GO:0035385	Roundabout signaling pathway	biological_process	regulation of biological process	2	279	8	20061	0.25	0.00510613	0.0445712
GO:0043068	positive regulation of programmed cell death	biological_process	regulation of biological process	2	279	8	20061	0.25	0.00510613	0.0445712
GO:0043588	skin development	biological_process	developmental process	4	279	50	20061	0.08	0.00510385	0.0445712
GO:0045597	positive regulation of cell differentiation	biological_process	developmental process	4	279	50	20061	0.08	0.00510385	0.0445712
GO:0048286	lung alveolus development	biological_process	developmental process	4	279	50	20061	0.08	0.00510385	0.0445712
GO:0048754	branching morphogenesis of an epithelial tube	biological_process	developmental process	3	279	25	20061	0.12	0.0048803	0.0445712
GO:0048935	peripheral nervous system neuron development	biological_process	developmental process	2	279	8	20061	0.25	0.00510613	0.0445712
GO:0060231	mesenchymal to epithelial transition	biological_process	developmental process	2	279	8	20061	0.25	0.00510613	0.0445712
GO:0060346	bone trabecula formation	biological_process	developmental process	2	279	8	20061	0.25	0.00510613	0.0445712
GO:0060371	regulation of atrial cardiac muscle cell membrane depolarization	biological_process	regulation of biological process	2	279	8	20061	0.25	0.00510613	0.0445712
GO:0060712	spongiotrophoblast layer development	biological_process	reproduction	2	279	8	20061	0.25	0.00510613	0.0445712
GO:0019233	sensory perception of pain	biological_process	multicellular organismal process	5	279	80	20061	0.0625	0.00516499	0.0446676
GO:0048812	neuron projection morphogenesis	biological_process	developmental process	5	279	80	20061	0.0625	0.00516499	0.0446676
GO:0001958	endochondral ossification	biological_process	developmental process	3	279	26	20061	0.115385	0.00546077	0.0467923
GO:0055007	cardiac muscle cell differentiation	biological_process	developmental process	3	279	26	20061	0.115385	0.00546077	0.0467923
GO:0120163	negative regulation of cold-induced thermogenesis	biological_process	metabolic process	4	279	52	20061	0.0769231	0.00587155	0.0500825
GO:0030336	negative regulation of cell migration	biological_process	negative regulation of biological process	6	279	117	20061	0.0512821	0.00592668	0.0503229
GO:0003376	sphingosine-1-phosphate receptor signaling pathway	biological_process	regulation of biological process	2	279	9	20061	0.222222	0.00650499	0.0521516
GO:0007617	mating behavior	biological_process	reproduction	2	279	9	20061	0.222222	0.00650499	0.0521516
GO:0030198	extracellular matrix organization	biological_process	cellular process	6	279	119	20061	0.0504202	0.00642719	0.0521516
GO:0030388	fructose 1,6-bisphosphate metabolic process	biological_process	metabolic process	2	279	9	20061	0.222222	0.00650499	0.0521516
GO:0030512	negative regulation of transforming growth factor beta receptor signaling pathway	biological_process	regulation of biological process	4	279	53	20061	0.0754717	0.0062827	0.0521516
GO:0031102	neuron projection regeneration	biological_process	developmental process	2	279	9	20061	0.222222	0.00650499	0.0521516
GO:0042053	regulation of dopamine metabolic process	biological_process	metabolic process	2	279	9	20061	0.222222	0.00650499	0.0521516
GO:0042421	norepinephrine biosynthetic process	biological_process	metabolic process	2	279	9	20061	0.222222	0.00650499	0.0521516
GO:0043568	positive regulation of insulin-like growth factor receptor signaling pathway	biological_process	regulation of biological process	2	279	9	20061	0.222222	0.00650499	0.0521516
GO:0046620	regulation of organ growth	biological_process	developmental process	2	279	9	20061	0.222222	0.00650499	0.0521516
GO:0048846	axon extension involved in axon guidance	biological_process	developmental process	2	279	9	20061	0.222222	0.00650499	0.0521516
GO:0060068	vagina development	biological_process	reproduction	2	279	9	20061	0.222222	0.00650499	0.0521516
GO:0060670	branching involved in labyrinthine layer morphogenesis	biological_process	developmental process	2	279	9	20061	0.222222	0.00650499	0.0521516
GO:0007166	cell surface receptor signaling pathway	biological_process	regulation of biological process	7	279	160	20061	0.04375	0.00717643	0.057045
GO:0051602	response to electrical stimulus	biological_process	response to stimulus	4	279	55	20061	0.0727273	0.00716139	0.057045
GO:0009611	response to wounding	biological_process	response to stimulus	5	279	87	20061	0.0574713	0.00734196	0.0581135
GO:0007409	axonogenesis	biological_process	developmental process	5	279	88	20061	0.0568182	0.00769796	0.0606742
GO:0003309	type B pancreatic cell differentiation	biological_process	developmental process	2	279	10	20061	0.2	0.00805697	0.0617496
GO:0032525	somite rostral/caudal axis specification	biological_process	developmental process	2	279	10	20061	0.2	0.00805697	0.0617496
GO:0051764	actin crosslink formation	biological_process	cellular process	2	279	10	20061	0.2	0.00805697	0.0617496
GO:0060056	mammary gland involution	biological_process	developmental process	2	279	10	20061	0.2	0.00805697	0.0617496
GO:0061549	sympathetic ganglion development	biological_process	multicellular organismal process	2	279	10	20061	0.2	0.00805697	0.0617496
GO:0070544	histone H3-K36 demethylation	biological_process	metabolic process	2	279	10	20061	0.2	0.00805697	0.0617496
GO:0090263	positive regulation of canonical Wnt signaling pathway	biological_process	regulation of biological process	5	279	89	20061	0.0561798	0.0080658	0.0617496
GO:0010976	positive regulation of neuron projection development	biological_process	developmental process	7	279	164	20061	0.0426829	0.00817066	0.0622971
GO:0016055	Wnt signaling pathway	biological_process	regulation of biological process	7	279	165	20061	0.0424242	0.00843432	0.064046
GO:0008344	adult locomotory behavior	biological_process	multicellular organismal process	4	279	58	20061	0.0689655	0.00862551	0.0652326
GO:0071158	positive regulation of cell cycle arrest	biological_process	regulation of biological process	3	279	31	20061	0.0967742	0.00897154	0.0675759
GO:0001570	vasculogenesis	biological_process	developmental process	4	279	59	20061	0.0677966	0.00915381	0.0683973
GO:0043200	response to amino acid	biological_process	response to stimulus	4	279	59	20061	0.0677966	0.00915381	0.0683973
GO:0030182	neuron differentiation	biological_process	developmental process	7	279	168	20061	0.0416667	0.00926289	0.0689365
GO:0001823	mesonephros development	biological_process	developmental process	2	279	13	20061	0.153846	0.0135871	0.069094
GO:0001945	lymph vessel development	biological_process	developmental process	2	279	11	20061	0.181818	0.00975757	0.069094
GO:0001952	regulation of cell-matrix adhesion	biological_process	biological adhesion	2	279	13	20061	0.153846	0.0135871	0.069094
GO:0001974	blood vessel remodeling	biological_process	multicellular organismal process	3	279	33	20061	0.0909091	0.0106703	0.069094
GO:0002158	osteoclast proliferation	biological_process	cell proliferation	1	279	1	20061	1	0.0139076	0.069094
GO:0002718	regulation of cytokine production involved in immune response	biological_process	regulation of biological process	1	279	1	20061	1	0.0139076	0.069094
GO:0003144	embryonic heart tube formation	biological_process	developmental process	1	279	1	20061	1	0.0139076	0.069094
GO:0003197	endocardial cushion development	biological_process	developmental process	2	279	13	20061	0.153846	0.0135871	0.069094
GO:0003281	ventricular septum development	biological_process	developmental process	3	279	32	20061	0.09375	0.0097994	0.069094
GO:0006585	dopamine biosynthetic process from tyrosine	biological_process	metabolic process	1	279	1	20061	1	0.0139076	0.069094
GO:0007189	adenylate cyclase-activating G protein-coupled receptor signaling pathway	biological_process	regulation of biological process	5	279	97	20061	0.0515464	0.011457	0.069094
GO:0007263	nitric oxide mediated signal transduction	biological_process	regulation of biological process	2	279	11	20061	0.181818	0.00975757	0.069094
GO:0007495	visceral mesoderm-endoderm interaction involved in midgut development	biological_process	developmental process	1	279	1	20061	1	0.0139076	0.069094
GO:0007611	learning or memory	biological_process	behavior	4	279	66	20061	0.0606061	0.0134462	0.069094
GO:0007626	locomotory behavior	biological_process	behavior	5	279	96	20061	0.0520833	0.0109878	0.069094
GO:0007630	jump response	biological_process	behavior	1	279	1	20061	1	0.0139076	0.069094
GO:0010232	vascular transport	biological_process	localization	1	279	1	20061	1	0.0139076	0.069094
GO:0014037	Schwann cell differentiation	biological_process	developmental process	2	279	12	20061	0.166667	0.0116024	0.069094
GO:0014737	positive regulation of muscle atrophy	biological_process	regulation of biological process	1	279	1	20061	1	0.0139076	0.069094
GO:0014902	myotube differentiation	biological_process	developmental process	2	279	13	20061	0.153846	0.0135871	0.069094
GO:0021509	roof plate formation	biological_process	developmental process	1	279	1	20061	1	0.0139076	0.069094
GO:0021511	spinal cord patterning	biological_process	developmental process	1	279	1	20061	1	0.0139076	0.069094
GO:0021588	cerebellum formation	biological_process	developmental process	1	279	1	20061	1	0.0139076	0.069094
GO:0021972	corticospinal neuron axon guidance through spinal cord	biological_process	developmental process	1	279	1	20061	1	0.0139076	0.069094
GO:0021987	cerebral cortex development	biological_process	multicellular organismal process	5	279	97	20061	0.0515464	0.011457	0.069094
GO:0022004	midbrain-hindbrain boundary maturation during brain development	biological_process	developmental process	1	279	1	20061	1	0.0139076	0.069094
GO:0022010	central nervous system myelination	biological_process	developmental process	2	279	11	20061	0.181818	0.00975757	0.069094
GO:0030832	regulation of actin filament length	biological_process	regulation of biological process	1	279	1	20061	1	0.0139076	0.069094
GO:0032880	regulation of protein localization	biological_process	localization	4	279	62	20061	0.0645161	0.0108638	0.069094
GO:0033986	response to methanol	biological_process	response to stimulus	1	279	1	20061	1	0.0139076	0.069094
GO:0035019	somatic stem cell population maintenance	biological_process	developmental process	3	279	34	20061	0.0882353	0.0115846	0.069094
GO:0035137	hindlimb morphogenesis	biological_process	developmental process	2	279	12	20061	0.166667	0.0116024	0.069094
GO:0035883	enteroendocrine cell differentiation	biological_process	developmental process	1	279	1	20061	1	0.0139076	0.069094
GO:0035907	dorsal aorta development	biological_process	developmental process	1	279	1	20061	1	0.0139076	0.069094
GO:0036517	chemoattraction of serotonergic neuron axon	biological_process	developmental process	1	279	1	20061	1	0.0139076	0.069094
GO:0036520	astrocyte-dopaminergic neuron signaling	biological_process	signaling	1	279	1	20061	1	0.0139076	0.069094
GO:0038063	collagen-activated tyrosine kinase receptor signaling pathway	biological_process	regulation of biological process	2	279	12	20061	0.166667	0.0116024	0.069094
GO:0042214	terpene metabolic process	biological_process	metabolic process	1	279	1	20061	1	0.0139076	0.069094
GO:0042491	inner ear auditory receptor cell differentiation	biological_process	developmental process	2	279	13	20061	0.153846	0.0135871	0.069094
GO:0042667	auditory receptor cell fate specification	biological_process	developmental process	1	279	1	20061	1	0.0139076	0.069094
GO:0042905	9-cis-retinoic acid metabolic process	biological_process	metabolic process	1	279	1	20061	1	0.0139076	0.069094
GO:0043583	ear development	biological_process	developmental process	2	279	13	20061	0.153846	0.0135871	0.069094
GO:0043954	cellular component maintenance	biological_process	cellular process	1	279	1	20061	1	0.0139076	0.069094
GO:0044089	positive regulation of cellular component biogenesis	biological_process	positive regulation of biological process	1	279	1	20061	1	0.0139076	0.069094
GO:0045609	positive regulation of inner ear auditory receptor cell differentiation	biological_process	developmental process	1	279	1	20061	1	0.0139076	0.069094
GO:0048863	stem cell differentiation	biological_process	developmental process	3	279	32	20061	0.09375	0.0097994	0.069094
GO:0050720	interleukin-1 beta biosynthetic process	biological_process	metabolic process	1	279	1	20061	1	0.0139076	0.069094
GO:0050894	determination of affect	biological_process	multicellular organismal process	1	279	1	20061	1	0.0139076	0.069094
GO:0050929	induction of negative chemotaxis	biological_process	regulation of biological process	1	279	1	20061	1	0.0139076	0.069094
GO:0051125	regulation of actin nucleation	biological_process	regulation of biological process	1	279	1	20061	1	0.0139076	0.069094
GO:0060038	cardiac muscle cell proliferation	biological_process	developmental process	2	279	12	20061	0.166667	0.0116024	0.069094
GO:0060071	Wnt signaling pathway, planar cell polarity pathway	biological_process	developmental process	2	279	12	20061	0.166667	0.0116024	0.069094
GO:0060156	milk ejection reflex	biological_process	developmental process	1	279	1	20061	1	0.0139076	0.069094
GO:0060290	transdifferentiation	biological_process	developmental process	2	279	12	20061	0.166667	0.0116024	0.069094
GO:0060395	SMAD protein signal transduction	biological_process	regulation of biological process	4	279	60	20061	0.0666667	0.00970276	0.069094
GO:0060444	branching involved in mammary gland duct morphogenesis	biological_process	developmental process	2	279	11	20061	0.181818	0.00975757	0.069094
GO:0060602	branch elongation of an epithelium	biological_process	developmental process	1	279	1	20061	1	0.0139076	0.069094
GO:0060606	tube closure	biological_process	developmental process	1	279	1	20061	1	0.0139076	0.069094
GO:0060678	dichotomous subdivision of terminal units involved in ureteric bud branching	biological_process	developmental process	1	279	1	20061	1	0.0139076	0.069094
GO:0060730	regulation of intestinal epithelial structure maintenance	biological_process	multicellular organismal process	1	279	1	20061	1	0.0139076	0.069094
GO:0060838	lymphatic endothelial cell fate commitment	biological_process	developmental process	1	279	1	20061	1	0.0139076	0.069094
GO:0061141	lung ciliated cell differentiation	biological_process	developmental process	1	279	1	20061	1	0.0139076	0.069094
GO:0061185	negative regulation of dermatome development	biological_process	developmental process	1	279	1	20061	1	0.0139076	0.069094
GO:0061347	planar cell polarity pathway involved in outflow tract morphogenesis	biological_process	developmental process	1	279	1	20061	1	0.0139076	0.069094
GO:0061348	planar cell polarity pathway involved in ventricular septum morphogenesis	biological_process	developmental process	1	279	1	20061	1	0.0139076	0.069094
GO:0061349	planar cell polarity pathway involved in cardiac right atrium morphogenesis	biological_process	developmental process	1	279	1	20061	1	0.0139076	0.069094
GO:0061350	planar cell polarity pathway involved in cardiac muscle tissue morphogenesis	biological_process	developmental process	1	279	1	20061	1	0.0139076	0.069094
GO:0061354	planar cell polarity pathway involved in pericardium morphogenesis	biological_process	developmental process	1	279	1	20061	1	0.0139076	0.069094
GO:0061360	optic chiasma development	biological_process	developmental process	1	279	1	20061	1	0.0139076	0.069094
GO:0062000	positive regulation of cardiac endothelial to mesenchymal transition	biological_process	developmental process	1	279	1	20061	1	0.0139076	0.069094
GO:0071104	response to interleukin-9	biological_process	response to stimulus	1	279	1	20061	1	0.0139076	0.069094
GO:0071105	response to interleukin-11	biological_process	response to stimulus	1	279	1	20061	1	0.0139076	0.069094
GO:0071333	cellular response to glucose stimulus	biological_process	response to stimulus	5	279	99	20061	0.0505051	0.0124359	0.069094
GO:0071676	negative regulation of mononuclear cell migration	biological_process	regulation of biological process	1	279	1	20061	1	0.0139076	0.069094
GO:0071679	commissural neuron axon guidance	biological_process	response to stimulus	2	279	13	20061	0.153846	0.0135871	0.069094
GO:0072010	glomerular epithelium development	biological_process	developmental process	1	279	1	20061	1	0.0139076	0.069094
GO:0072076	nephrogenic mesenchyme development	biological_process	developmental process	1	279	1	20061	1	0.0139076	0.069094
GO:0072213	metanephric capsule development	biological_process	developmental process	1	279	1	20061	1	0.0139076	0.069094
GO:0072227	metanephric macula densa development	biological_process	multicellular organismal process	1	279	1	20061	1	0.0139076	0.069094
GO:0072236	metanephric loop of Henle development	biological_process	developmental process	1	279	1	20061	1	0.0139076	0.069094
GO:0072240	metanephric DCT cell differentiation	biological_process	developmental process	1	279	1	20061	1	0.0139076	0.069094
GO:0072267	metanephric capsule specification	biological_process	developmental process	1	279	1	20061	1	0.0139076	0.069094
GO:0086002	cardiac muscle cell action potential involved in contraction	biological_process	multicellular organismal process	2	279	12	20061	0.166667	0.0116024	0.069094
GO:0090179	planar cell polarity pathway involved in neural tube closure	biological_process	developmental process	2	279	11	20061	0.181818	0.00975757	0.069094
GO:0090260	negative regulation of retinal ganglion cell axon guidance	biological_process	developmental process	1	279	1	20061	1	0.0139076	0.069094
GO:0097275	cellular ammonia homeostasis	biological_process	biological regulation	1	279	1	20061	1	0.0139076	0.069094
GO:0097276	cellular creatinine homeostasis	biological_process	biological regulation	1	279	1	20061	1	0.0139076	0.069094
GO:0097277	cellular urea homeostasis	biological_process	biological regulation	1	279	1	20061	1	0.0139076	0.069094
GO:0097476	spinal cord motor neuron migration	biological_process	locomotion	1	279	1	20061	1	0.0139076	0.069094
GO:0099111	microtubule-based transport	biological_process	localization	1	279	1	20061	1	0.0139076	0.069094
GO:0140077	positive regulation of lipoprotein transport	biological_process	regulation of biological process	1	279	1	20061	1	0.0139076	0.069094
GO:1900170	negative regulation of glucocorticoid mediated signaling pathway	biological_process	regulation of biological process	1	279	1	20061	1	0.0139076	0.069094
GO:1900239	regulation of phenotypic switching	biological_process	regulation of biological process	1	279	1	20061	1	0.0139076	0.069094
GO:1900276	regulation of proteinase activated receptor activity	biological_process	regulation of biological process	1	279	1	20061	1	0.0139076	0.069094
GO:1900737	negative regulation of phospholipase C-activating G protein-coupled receptor signaling pathway	biological_process	regulation of biological process	1	279	1	20061	1	0.0139076	0.069094
GO:1901296	negative regulation of canonical Wnt signaling pathway involved in cardiac muscle cell fate commitment	biological_process	developmental process	1	279	1	20061	1	0.0139076	0.069094
GO:1901739	regulation of myoblast fusion	biological_process	developmental process	1	279	1	20061	1	0.0139076	0.069094
GO:1901858	regulation of mitochondrial DNA metabolic process	biological_process	metabolic process	1	279	1	20061	1	0.0139076	0.069094
GO:1902038	positive regulation of hematopoietic stem cell differentiation	biological_process	developmental process	1	279	1	20061	1	0.0139076	0.069094
GO:1902078	positive regulation of lateral motor column neuron migration	biological_process	regulation of biological process	1	279	1	20061	1	0.0139076	0.069094
GO:1902178	fibroblast growth factor receptor apoptotic signaling pathway	biological_process	regulation of biological process	1	279	1	20061	1	0.0139076	0.069094
GO:1902213	positive regulation of prolactin signaling pathway	biological_process	regulation of biological process	1	279	1	20061	1	0.0139076	0.069094
GO:1902669	positive regulation of axon guidance	biological_process	developmental process	1	279	1	20061	1	0.0139076	0.069094
GO:1903141	negative regulation of establishment of endothelial barrier	biological_process	developmental process	1	279	1	20061	1	0.0139076	0.069094
GO:1903452	positive regulation of G1 to G0 transition	biological_process	regulation of biological process	1	279	1	20061	1	0.0139076	0.069094
GO:1904034	positive regulation of t-SNARE clustering	biological_process	regulation of biological process	1	279	1	20061	1	0.0139076	0.069094
GO:1904120	positive regulation of otic vesicle morphogenesis	biological_process	developmental process	1	279	1	20061	1	0.0139076	0.069094
GO:1904328	regulation of myofibroblast contraction	biological_process	regulation of biological process	1	279	1	20061	1	0.0139076	0.069094
GO:1904723	negative regulation of Wnt-Frizzled-LRP5/6 complex assembly	biological_process	regulation of biological process	1	279	1	20061	1	0.0139076	0.069094
GO:1904808	positive regulation of protein oxidation	biological_process	metabolic process	1	279	1	20061	1	0.0139076	0.069094
GO:1904934	negative regulation of cell proliferation in midbrain	biological_process	developmental process	1	279	1	20061	1	0.0139076	0.069094
GO:1904958	positive regulation of midbrain dopaminergic neuron differentiation	biological_process	developmental process	1	279	1	20061	1	0.0139076	0.069094
GO:1905609	positive regulation of smooth muscle cell-matrix adhesion	biological_process	biological adhesion	1	279	1	20061	1	0.0139076	0.069094
GO:1905863	invadopodium organization	biological_process	cellular process	1	279	1	20061	1	0.0139076	0.069094
GO:1990697	protein depalmitoleylation	biological_process	metabolic process	1	279	1	20061	1	0.0139076	0.069094
GO:1990874	vascular smooth muscle cell proliferation	biological_process	cell proliferation	1	279	1	20061	1	0.0139076	0.069094
GO:2000463	positive regulation of excitatory postsynaptic potential	biological_process	response to stimulus	3	279	36	20061	0.0833333	0.0135448	0.069094
GO:2000597	positive regulation of optic nerve formation	biological_process	developmental process	1	279	1	20061	1	0.0139076	0.069094
GO:2000612	regulation of thyroid-stimulating hormone secretion	biological_process	regulation of biological process	1	279	1	20061	1	0.0139076	0.069094
GO:2000795	negative regulation of epithelial cell proliferation involved in lung morphogenesis	biological_process	developmental process	1	279	1	20061	1	0.0139076	0.069094
GO:2000836	positive regulation of androgen secretion	biological_process	signaling	1	279	1	20061	1	0.0139076	0.069094
GO:2000844	negative regulation of testosterone secretion	biological_process	regulation of biological process	1	279	1	20061	1	0.0139076	0.069094
GO:2000864	regulation of estradiol secretion	biological_process	regulation of biological process	1	279	1	20061	1	0.0139076	0.069094
GO:2000982	positive regulation of inner ear receptor cell differentiation	biological_process	developmental process	1	279	1	20061	1	0.0139076	0.069094
GO:2001051	positive regulation of tendon cell differentiation	biological_process	developmental process	1	279	1	20061	1	0.0139076	0.069094
GO:0045666	positive regulation of neuron differentiation	biological_process	developmental process	5	279	102	20061	0.0490196	0.0140081	0.0694089
GO:0071364	cellular response to epidermal growth factor stimulus	biological_process	response to stimulus	4	279	67	20061	0.0597015	0.0141475	0.069914
GO:0007154	cell communication	biological_process	cellular process	3	279	37	20061	0.0810811	0.0145912	0.0713518
GO:0045664	regulation of neuron differentiation	biological_process	developmental process	3	279	37	20061	0.0810811	0.0145912	0.0713518
GO:0061098	positive regulation of protein tyrosine kinase activity	biological_process	positive regulation of biological process	3	279	37	20061	0.0810811	0.0145912	0.0713518
GO:0071773	cellular response to BMP stimulus	biological_process	response to stimulus	3	279	37	20061	0.0810811	0.0145912	0.0713518
GO:0001889	liver development	biological_process	developmental process	6	279	143	20061	0.041958	0.015052	0.0734131
GO:0051091	positive regulation of DNA-binding transcription factor activity	biological_process	metabolic process	5	279	104	20061	0.0480769	0.0151274	0.0735886
GO:0003429	growth plate cartilage chondrocyte morphogenesis	biological_process	developmental process	2	279	14	20061	0.142857	0.0157075	0.0742827
GO:0006919	activation of cysteine-type endopeptidase activity involved in apoptotic process	biological_process	metabolic process	4	279	69	20061	0.057971	0.0156187	0.0742827
GO:0010667	negative regulation of cardiac muscle cell apoptotic process	biological_process	regulation of biological process	3	279	38	20061	0.0789474	0.0156822	0.0742827
GO:0021527	spinal cord association neuron differentiation	biological_process	developmental process	2	279	14	20061	0.142857	0.0157075	0.0742827
GO:0032793	positive regulation of CREB transcription factor activity	biological_process	metabolic process	2	279	14	20061	0.142857	0.0157075	0.0742827
GO:0040037	negative regulation of fibroblast growth factor receptor signaling pathway	biological_process	regulation of biological process	2	279	14	20061	0.142857	0.0157075	0.0742827
GO:0043507	positive regulation of JUN kinase activity	biological_process	metabolic process	3	279	38	20061	0.0789474	0.0156822	0.0742827
GO:0045807	positive regulation of endocytosis	biological_process	regulation of biological process	3	279	38	20061	0.0789474	0.0156822	0.0742827
GO:0046847	filopodium assembly	biological_process	cellular process	2	279	14	20061	0.142857	0.0157075	0.0742827
GO:0051965	positive regulation of synapse assembly	biological_process	developmental process	4	279	69	20061	0.057971	0.0156187	0.0742827
GO:0099173	postsynapse organization	biological_process	cellular process	2	279	14	20061	0.142857	0.0157075	0.0742827
GO:0007169	transmembrane receptor protein tyrosine kinase signaling pathway	biological_process	regulation of biological process	5	279	106	20061	0.0471698	0.016305	0.0769135
GO:0007616	long-term memory	biological_process	behavior	3	279	39	20061	0.0769231	0.0168179	0.0787365
GO:0008306	associative learning	biological_process	multicellular organismal process	3	279	39	20061	0.0769231	0.0168179	0.0787365
GO:0042755	eating behavior	biological_process	behavior	3	279	39	20061	0.0769231	0.0168179	0.0787365
GO:0042220	response to cocaine	biological_process	response to stimulus	4	279	71	20061	0.056338	0.0171827	0.0802434
GO:0003180	aortic valve morphogenesis	biological_process	developmental process	2	279	15	20061	0.133333	0.0179595	0.0804406
GO:0003323	type B pancreatic cell development	biological_process	developmental process	2	279	15	20061	0.133333	0.0179595	0.0804406
GO:0014912	negative regulation of smooth muscle cell migration	biological_process	regulation of biological process	2	279	15	20061	0.133333	0.0179595	0.0804406
GO:0021549	cerebellum development	biological_process	developmental process	4	279	72	20061	0.0555556	0.0180001	0.0804406
GO:0031115	negative regulation of microtubule polymerization	biological_process	regulation of biological process	2	279	15	20061	0.133333	0.0179595	0.0804406
GO:0035810	positive regulation of urine volume	biological_process	multicellular organismal process	2	279	15	20061	0.133333	0.0179595	0.0804406
GO:0042711	maternal behavior	biological_process	reproduction	2	279	15	20061	0.133333	0.0179595	0.0804406
GO:0043116	negative regulation of vascular permeability	biological_process	multicellular organismal process	2	279	15	20061	0.133333	0.0179595	0.0804406
GO:0044319	wound healing, spreading of cells	biological_process	developmental process	2	279	15	20061	0.133333	0.0179595	0.0804406
GO:0045198	establishment of epithelial cell apical/basal polarity	biological_process	developmental process	2	279	15	20061	0.133333	0.0179595	0.0804406
GO:0048485	sympathetic nervous system development	biological_process	developmental process	2	279	15	20061	0.133333	0.0179595	0.0804406
GO:0050767	regulation of neurogenesis	biological_process	developmental process	3	279	40	20061	0.075	0.0179985	0.0804406
GO:0051016	barbed-end actin filament capping	biological_process	regulation of biological process	2	279	15	20061	0.133333	0.0179595	0.0804406
GO:0051145	smooth muscle cell differentiation	biological_process	developmental process	2	279	15	20061	0.133333	0.0179595	0.0804406
GO:0051216	cartilage development	biological_process	developmental process	4	279	72	20061	0.0555556	0.0180001	0.0804406
GO:0061564	axon development	biological_process	developmental process	2	279	15	20061	0.133333	0.0179595	0.0804406
GO:0071371	cellular response to gonadotropin stimulus	biological_process	response to stimulus	2	279	15	20061	0.133333	0.0179595	0.0804406
GO:2000279	negative regulation of DNA biosynthetic process	biological_process	metabolic process	2	279	15	20061	0.133333	0.0179595	0.0804406
GO:0001829	trophectodermal cell differentiation	biological_process	multicellular organismal process	2	279	16	20061	0.125	0.020339	0.0885622
GO:0002042	cell migration involved in sprouting angiogenesis	biological_process	developmental process	2	279	16	20061	0.125	0.020339	0.0885622
GO:0002063	chondrocyte development	biological_process	developmental process	2	279	16	20061	0.125	0.020339	0.0885622
GO:0009635	response to herbicide	biological_process	response to stimulus	2	279	16	20061	0.125	0.020339	0.0885622
GO:0014002	astrocyte development	biological_process	developmental process	2	279	16	20061	0.125	0.020339	0.0885622
GO:0030318	melanocyte differentiation	biological_process	developmental process	2	279	16	20061	0.125	0.020339	0.0885622
GO:0033169	histone H3-K9 demethylation	biological_process	metabolic process	2	279	16	20061	0.125	0.020339	0.0885622
GO:0048172	regulation of short-term neuronal synaptic plasticity	biological_process	regulation of biological process	2	279	16	20061	0.125	0.020339	0.0885622
GO:0061049	cell growth involved in cardiac muscle cell development	biological_process	developmental process	2	279	16	20061	0.125	0.020339	0.0885622
GO:0070886	positive regulation of calcineurin-NFAT signaling cascade	biological_process	regulation of biological process	2	279	16	20061	0.125	0.020339	0.0885622
GO:0071542	dopaminergic neuron differentiation	biological_process	developmental process	2	279	16	20061	0.125	0.020339	0.0885622
GO:0044344	cellular response to fibroblast growth factor stimulus	biological_process	response to stimulus	3	279	42	20061	0.0714286	0.0204949	0.0888269
GO:0045599	negative regulation of fat cell differentiation	biological_process	developmental process	3	279	42	20061	0.0714286	0.0204949	0.0888269
GO:0010595	positive regulation of endothelial cell migration	biological_process	regulation of biological process	3	279	43	20061	0.0697674	0.0218107	0.0943111
GO:0001560	regulation of cell growth by extracellular stimulus	biological_process	regulation of biological process	1	279	2	20061	0.5	0.0276224	0.0945031
GO:0001649	osteoblast differentiation	biological_process	developmental process	4	279	79	20061	0.0506329	0.0243974	0.0945031
GO:0001966	thigmotaxis	biological_process	locomotion	1	279	2	20061	0.5	0.0276224	0.0945031
GO:0003218	cardiac left ventricle formation	biological_process	developmental process	1	279	2	20061	0.5	0.0276224	0.0945031
GO:0003290	atrial septum secundum morphogenesis	biological_process	developmental process	1	279	2	20061	0.5	0.0276224	0.0945031
GO:0003294	atrial ventricular junction remodeling	biological_process	developmental process	1	279	2	20061	0.5	0.0276224	0.0945031
GO:0003326	pancreatic A cell fate commitment	biological_process	developmental process	1	279	2	20061	0.5	0.0276224	0.0945031
GO:0003329	pancreatic PP cell fate commitment	biological_process	developmental process	1	279	2	20061	0.5	0.0276224	0.0945031
GO:0003419	growth plate cartilage chondrocyte proliferation	biological_process	developmental process	1	279	2	20061	0.5	0.0276224	0.0945031
GO:0003430	growth plate cartilage chondrocyte growth	biological_process	developmental process	1	279	2	20061	0.5	0.0276224	0.0945031
GO:0006766	vitamin metabolic process	biological_process	metabolic process	1	279	2	20061	0.5	0.0276224	0.0945031
GO:0007190	activation of adenylate cyclase activity	biological_process	biological regulation	2	279	18	20061	0.111111	0.0254647	0.0945031
GO:0007493	endodermal cell fate determination	biological_process	developmental process	1	279	2	20061	0.5	0.0276224	0.0945031
GO:0007509	mesoderm migration involved in gastrulation	biological_process	developmental process	1	279	2	20061	0.5	0.0276224	0.0945031
GO:0009798	axis specification	biological_process	developmental process	1	279	2	20061	0.5	0.0276224	0.0945031
GO:0009888	tissue development	biological_process	developmental process	2	279	18	20061	0.111111	0.0254647	0.0945031
GO:0010469	regulation of signaling receptor activity	biological_process	regulation of biological process	11	279	394	20061	0.0279188	0.0225766	0.0945031
GO:0010652	positive regulation of cell communication by chemical coupling	biological_process	regulation of biological process	1	279	2	20061	0.5	0.0276224	0.0945031
GO:0010812	negative regulation of cell-substrate adhesion	biological_process	biological adhesion	2	279	17	20061	0.117647	0.022842	0.0945031
GO:0010963	regulation of L-arginine import	biological_process	biological regulation	1	279	2	20061	0.5	0.0276224	0.0945031
GO:0014043	negative regulation of neuron maturation	biological_process	developmental process	1	279	2	20061	0.5	0.0276224	0.0945031
GO:0014891	striated muscle atrophy	biological_process	response to stimulus	1	279	2	20061	0.5	0.0276224	0.0945031
GO:0019074	viral RNA genome packaging	biological_process	multi-organism process	1	279	2	20061	0.5	0.0276224	0.0945031
GO:0019547	arginine catabolic process to ornithine	biological_process	metabolic process	1	279	2	20061	0.5	0.0276224	0.0945031
GO:0020028	endocytic hemoglobin import	biological_process	localization	1	279	2	20061	0.5	0.0276224	0.0945031
GO:0021551	central nervous system morphogenesis	biological_process	developmental process	1	279	2	20061	0.5	0.0276224	0.0945031
GO:0021633	optic nerve structural organization	biological_process	developmental process	1	279	2	20061	0.5	0.0276224	0.0945031
GO:0021781	glial cell fate commitment	biological_process	developmental process	1	279	2	20061	0.5	0.0276224	0.0945031
GO:0030324	lung development	biological_process	developmental process	5	279	120	20061	0.0416667	0.0262725	0.0945031
GO:0031104	dendrite regeneration	biological_process	developmental process	1	279	2	20061	0.5	0.0276224	0.0945031
GO:0032912	negative regulation of transforming growth factor beta2 production	biological_process	regulation of biological process	1	279	2	20061	0.5	0.0276224	0.0945031
GO:0033076	isoquinoline alkaloid metabolic process	biological_process	metabolic process	1	279	2	20061	0.5	0.0276224	0.0945031
GO:0033127	regulation of histone phosphorylation	biological_process	metabolic process	1	279	2	20061	0.5	0.0276224	0.0945031
GO:0033688	regulation of osteoblast proliferation	biological_process	regulation of biological process	1	279	2	20061	0.5	0.0276224	0.0945031
GO:0034447	very-low-density lipoprotein particle clearance	biological_process	regulation of biological process	1	279	2	20061	0.5	0.0276224	0.0945031
GO:0034505	tooth mineralization	biological_process	developmental process	1	279	2	20061	0.5	0.0276224	0.0945031
GO:0035270	endocrine system development	biological_process	developmental process	1	279	2	20061	0.5	0.0276224	0.0945031
GO:0035469	determination of pancreatic left/right asymmetry	biological_process	developmental process	1	279	2	20061	0.5	0.0276224	0.0945031
GO:0035481	positive regulation of Notch signaling pathway involved in heart induction	biological_process	developmental process	1	279	2	20061	0.5	0.0276224	0.0945031
GO:0035545	determination of left/right asymmetry in nervous system	biological_process	developmental process	1	279	2	20061	0.5	0.0276224	0.0945031
GO:0035566	regulation of metanephros size	biological_process	developmental process	1	279	2	20061	0.5	0.0276224	0.0945031
GO:0036518	chemorepulsion of dopaminergic neuron axon	biological_process	developmental process	1	279	2	20061	0.5	0.0276224	0.0945031
GO:0042418	epinephrine biosynthetic process	biological_process	metabolic process	1	279	2	20061	0.5	0.0276224	0.0945031
GO:0042663	regulation of endodermal cell fate specification	biological_process	developmental process	1	279	2	20061	0.5	0.0276224	0.0945031
GO:0042745	circadian sleep/wake cycle	biological_process	behavior	1	279	2	20061	0.5	0.0276224	0.0945031
GO:0043402	glucocorticoid mediated signaling pathway	biological_process	regulation of biological process	1	279	2	20061	0.5	0.0276224	0.0945031
GO:0044839	cell cycle G2/M phase transition	biological_process	cellular process	1	279	2	20061	0.5	0.0276224	0.0945031
GO:0045918	negative regulation of cytolysis	biological_process	regulation of biological process	1	279	2	20061	0.5	0.0276224	0.0945031
GO:0045976	negative regulation of mitotic cell cycle, embryonic	biological_process	biological regulation	1	279	2	20061	0.5	0.0276224	0.0945031
GO:0046185	aldehyde catabolic process	biological_process	metabolic process	1	279	2	20061	0.5	0.0276224	0.0945031
GO:0046687	response to chromate	biological_process	response to stimulus	1	279	2	20061	0.5	0.0276224	0.0945031
GO:0048022	negative regulation of melanin biosynthetic process	biological_process	metabolic process	1	279	2	20061	0.5	0.0276224	0.0945031
GO:0048343	paraxial mesodermal cell fate commitment	biological_process	developmental process	1	279	2	20061	0.5	0.0276224	0.0945031
GO:0048384	retinoic acid receptor signaling pathway	biological_process	regulation of biological process	2	279	18	20061	0.111111	0.0254647	0.0945031
GO:0048619	embryonic hindgut morphogenesis	biological_process	developmental process	1	279	2	20061	0.5	0.0276224	0.0945031
GO:0048632	negative regulation of skeletal muscle tissue growth	biological_process	developmental process	1	279	2	20061	0.5	0.0276224	0.0945031
GO:0048850	hypophysis morphogenesis	biological_process	developmental process	1	279	2	20061	0.5	0.0276224	0.0945031
GO:0048878	chemical homeostasis	biological_process	biological regulation	1	279	2	20061	0.5	0.0276224	0.0945031
GO:0050804	modulation of chemical synaptic transmission	biological_process	signaling	4	279	80	20061	0.05	0.0254096	0.0945031
GO:0050880	regulation of blood vessel size	biological_process	multicellular organismal process	2	279	17	20061	0.117647	0.022842	0.0945031
GO:0050925	negative regulation of negative chemotaxis	biological_process	regulation of biological process	1	279	2	20061	0.5	0.0276224	0.0945031
GO:0050965	detection of temperature stimulus involved in sensory perception of pain	biological_process	response to stimulus	2	279	18	20061	0.111111	0.0254647	0.0945031
GO:0051885	positive regulation of timing of anagen	biological_process	developmental process	1	279	2	20061	0.5	0.0276224	0.0945031
GO:0052314	phytoalexin metabolic process	biological_process	metabolic process	1	279	2	20061	0.5	0.0276224	0.0945031
GO:0060061	Spemann organizer formation	biological_process	developmental process	1	279	2	20061	0.5	0.0276224	0.0945031
GO:0060067	cervix development	biological_process	developmental process	1	279	2	20061	0.5	0.0276224	0.0945031
GO:0060327	cytoplasmic actin-based contraction involved in cell motility	biological_process	locomotion	1	279	2	20061	0.5	0.0276224	0.0945031
GO:0060405	regulation of penile erection	biological_process	reproduction	1	279	2	20061	0.5	0.0276224	0.0945031
GO:0060599	lateral sprouting involved in mammary gland duct morphogenesis	biological_process	developmental process	1	279	2	20061	0.5	0.0276224	0.0945031
GO:0060689	cell differentiation involved in salivary gland development	biological_process	developmental process	1	279	2	20061	0.5	0.0276224	0.0945031
GO:0060775	planar cell polarity pathway involved in gastrula mediolateral intercalation	biological_process	developmental process	1	279	2	20061	0.5	0.0276224	0.0945031
GO:0060809	mesodermal to mesenchymal transition involved in gastrulation	biological_process	developmental process	1	279	2	20061	0.5	0.0276224	0.0945031
GO:0061302	smooth muscle cell-matrix adhesion	biological_process	biological adhesion	1	279	2	20061	0.5	0.0276224	0.0945031
GO:0061368	behavioral response to formalin induced pain	biological_process	behavior	1	279	2	20061	0.5	0.0276224	0.0945031
GO:0070669	response to interleukin-2	biological_process	response to stimulus	1	279	2	20061	0.5	0.0276224	0.0945031
GO:0070965	positive regulation of neutrophil mediated killing of fungus	biological_process	regulation of biological process	1	279	2	20061	0.5	0.0276224	0.0945031
GO:0071073	positive regulation of phospholipid biosynthetic process	biological_process	metabolic process	1	279	2	20061	0.5	0.0276224	0.0945031
GO:0071363	cellular response to growth factor stimulus	biological_process	response to stimulus	4	279	81	20061	0.0493827	0.0264468	0.0945031
GO:0072011	glomerular endothelium development	biological_process	developmental process	1	279	2	20061	0.5	0.0276224	0.0945031
GO:0072073	kidney epithelium development	biological_process	multicellular organismal process	1	279	2	20061	0.5	0.0276224	0.0945031
GO:0072092	ureteric bud invasion	biological_process	developmental process	1	279	2	20061	0.5	0.0276224	0.0945031
GO:0072233	metanephric thick ascending limb development	biological_process	multicellular organismal process	1	279	2	20061	0.5	0.0276224	0.0945031
GO:0072268	pattern specification involved in metanephros development	biological_process	developmental process	1	279	2	20061	0.5	0.0276224	0.0945031
GO:0072393	microtubule anchoring at microtubule organizing center	biological_process	cellular component organization or biogenesis	1	279	2	20061	0.5	0.0276224	0.0945031
GO:0090024	negative regulation of neutrophil chemotaxis	biological_process	regulation of biological process	1	279	2	20061	0.5	0.0276224	0.0945031
GO:0090082	positive regulation of heart induction by negative regulation of canonical Wnt signaling pathway	biological_process	developmental process	1	279	2	20061	0.5	0.0276224	0.0945031
GO:0090288	negative regulation of cellular response to growth factor stimulus	biological_process	regulation of biological process	1	279	2	20061	0.5	0.0276224	0.0945031
GO:0090427	activation of meiosis	biological_process	reproduction	1	279	2	20061	0.5	0.0276224	0.0945031
GO:0097325	melanocyte proliferation	biological_process	cell proliferation	1	279	2	20061	0.5	0.0276224	0.0945031
GO:0099558	maintenance of synapse structure	biological_process	cellular process	1	279	2	20061	0.5	0.0276224	0.0945031
GO:0099639	neurotransmitter receptor transport, endosome to plasma membrane	biological_process	localization	1	279	2	20061	0.5	0.0276224	0.0945031
GO:0140112	extracellular vesicle biogenesis	biological_process	cellular component organization or biogenesis	1	279	2	20061	0.5	0.0276224	0.0945031
GO:1900111	positive regulation of histone H3-K9 dimethylation	biological_process	metabolic process	1	279	2	20061	0.5	0.0276224	0.0945031
GO:1900176	negative regulation of nodal signaling pathway involved in determination of lateral mesoderm left/right asymmetry	biological_process	developmental process	1	279	2	20061	0.5	0.0276224	0.0945031
GO:1900275	negative regulation of phospholipase C activity	biological_process	biological regulation	1	279	2	20061	0.5	0.0276224	0.0945031
GO:1901534	positive regulation of hematopoietic progenitor cell differentiation	biological_process	developmental process	1	279	2	20061	0.5	0.0276224	0.0945031
GO:1901731	positive regulation of platelet aggregation	biological_process	biological adhesion	1	279	2	20061	0.5	0.0276224	0.0945031
GO:1902882	regulation of response to oxidative stress	biological_process	regulation of biological process	1	279	2	20061	0.5	0.0276224	0.0945031
GO:1902993	positive regulation of amyloid precursor protein catabolic process	biological_process	metabolic process	1	279	2	20061	0.5	0.0276224	0.0945031
GO:1903053	regulation of extracellular matrix organization	biological_process	regulation of biological process	1	279	2	20061	0.5	0.0276224	0.0945031
GO:1904209	positive regulation of chemokine (C-C motif) ligand 2 secretion	biological_process	regulation of biological process	1	279	2	20061	0.5	0.0276224	0.0945031
GO:1904862	inhibitory synapse assembly	biological_process	developmental process	1	279	2	20061	0.5	0.0276224	0.0945031
GO:1904953	Wnt signaling pathway involved in midbrain dopaminergic neuron differentiation	biological_process	developmental process	1	279	2	20061	0.5	0.0276224	0.0945031
GO:1904956	regulation of midbrain dopaminergic neuron differentiation	biological_process	developmental process	1	279	2	20061	0.5	0.0276224	0.0945031
GO:1905430	cellular response to glycine	biological_process	response to stimulus	1	279	2	20061	0.5	0.0276224	0.0945031
GO:2000041	negative regulation of planar cell polarity pathway involved in axis elongation	biological_process	developmental process	1	279	2	20061	0.5	0.0276224	0.0945031
GO:2000381	negative regulation of mesoderm development	biological_process	developmental process	1	279	2	20061	0.5	0.0276224	0.0945031
GO:2000552	negative regulation of T-helper 2 cell cytokine production	biological_process	regulation of biological process	1	279	2	20061	0.5	0.0276224	0.0945031
GO:2000649	regulation of sodium ion transmembrane transporter activity	biological_process	regulation of biological process	2	279	17	20061	0.117647	0.022842	0.0945031
GO:2000724	positive regulation of cardiac vascular smooth muscle cell differentiation	biological_process	developmental process	1	279	2	20061	0.5	0.0276224	0.0945031
GO:2000791	negative regulation of mesenchymal cell proliferation involved in lung development	biological_process	developmental process	1	279	2	20061	0.5	0.0276224	0.0945031
GO:2000981	negative regulation of inner ear receptor cell differentiation	biological_process	developmental process	1	279	2	20061	0.5	0.0276224	0.0945031
GO:2001015	negative regulation of skeletal muscle cell differentiation	biological_process	developmental process	1	279	2	20061	0.5	0.0276224	0.0945031
GO:2001037	positive regulation of tongue muscle cell differentiation	biological_process	developmental process	1	279	2	20061	0.5	0.0276224	0.0945031
GO:0001953	negative regulation of cell-matrix adhesion	biological_process	biological adhesion	2	279	19	20061	0.105263	0.0282034	0.0950972
GO:0017085	response to insecticide	biological_process	response to stimulus	2	279	19	20061	0.105263	0.0282034	0.0950972
GO:0019226	transmission of nerve impulse	biological_process	signaling	2	279	19	20061	0.105263	0.0282034	0.0950972
GO:0031290	retinal ganglion cell axon guidance	biological_process	developmental process	2	279	19	20061	0.105263	0.0282034	0.0950972
GO:0032228	regulation of synaptic transmission, GABAergic	biological_process	regulation of biological process	2	279	19	20061	0.105263	0.0282034	0.0950972
GO:0048010	vascular endothelial growth factor receptor signaling pathway	biological_process	regulation of biological process	2	279	19	20061	0.105263	0.0282034	0.0950972
GO:0060307	regulation of ventricular cardiac muscle cell membrane repolarization	biological_process	regulation of biological process	2	279	19	20061	0.105263	0.0282034	0.0950972
GO:0060324	face development	biological_process	developmental process	2	279	19	20061	0.105263	0.0282034	0.0950972
GO:0051591	response to cAMP	biological_process	response to stimulus	4	279	84	20061	0.047619	0.0297092	0.099994
GO:0007517	muscle organ development	biological_process	developmental process	3	279	49	20061	0.0612245	0.0306528	0.1028
GO:0007605	sensory perception of sound	biological_process	multicellular organismal process	5	279	125	20061	0.04	0.0306024	0.1028
GO:0007520	myoblast fusion	biological_process	developmental process	2	279	20	20061	0.1	0.0310542	0.103219
GO:0010259	multicellular organism aging	biological_process	developmental process	2	279	20	20061	0.1	0.0310542	0.103219
GO:0046328	regulation of JNK cascade	biological_process	metabolic process	2	279	20	20061	0.1	0.0310542	0.103219
GO:0048844	artery morphogenesis	biological_process	developmental process	2	279	20	20061	0.1	0.0310542	0.103219
GO:0090103	cochlea morphogenesis	biological_process	developmental process	2	279	20	20061	0.1	0.0310542	0.103219
GO:0042060	wound healing	biological_process	response to stimulus	5	279	127	20061	0.0393701	0.0324525	0.107676
GO:0010043	response to zinc ion	biological_process	response to stimulus	3	279	51	20061	0.0588235	0.0339589	0.112059
GO:0014032	neural crest cell development	biological_process	developmental process	2	279	21	20061	0.0952381	0.0340136	0.112059
GO:0051402	neuron apoptotic process	biological_process	cellular process	3	279	51	20061	0.0588235	0.0339589	0.112059
GO:1990403	embryonic brain development	biological_process	developmental process	2	279	21	20061	0.0952381	0.0340136	0.112059
GO:0001503	ossification	biological_process	multicellular organismal process	4	279	91	20061	0.043956	0.0382102	0.114721
GO:0001714	endodermal cell fate specification	biological_process	developmental process	1	279	3	20061	0.333333	0.0411472	0.114721
GO:0001975	response to amphetamine	biological_process	response to stimulus	3	279	52	20061	0.0576923	0.0356786	0.114721
GO:0002052	positive regulation of neuroblast proliferation	biological_process	positive regulation of biological process	2	279	23	20061	0.0869565	0.0402439	0.114721
GO:0002068	glandular epithelial cell development	biological_process	developmental process	1	279	3	20061	0.333333	0.0411472	0.114721
GO:0002573	myeloid leukocyte differentiation	biological_process	developmental process	1	279	3	20061	0.333333	0.0411472	0.114721
GO:0002689	negative regulation of leukocyte chemotaxis	biological_process	regulation of biological process	1	279	3	20061	0.333333	0.0411472	0.114721
GO:0002764	immune response-regulating signaling pathway	biological_process	regulation of biological process	1	279	3	20061	0.333333	0.0411472	0.114721
GO:0002866	positive regulation of acute inflammatory response to antigenic stimulus	biological_process	regulation of biological process	1	279	3	20061	0.333333	0.0411472	0.114721
GO:0003148	outflow tract septum morphogenesis	biological_process	developmental process	2	279	22	20061	0.0909091	0.037078	0.114721
GO:0003274	endocardial cushion fusion	biological_process	developmental process	1	279	3	20061	0.333333	0.0411472	0.114721
GO:0003340	negative regulation of mesenchymal to epithelial transition involved in metanephros morphogenesis	biological_process	developmental process	1	279	3	20061	0.333333	0.0411472	0.114721
GO:0003402	planar cell polarity pathway involved in axis elongation	biological_process	developmental process	1	279	3	20061	0.333333	0.0411472	0.114721
GO:0007423	sensory organ development	biological_process	multicellular organismal process	1	279	3	20061	0.333333	0.0411472	0.114721
GO:0007442	hindgut morphogenesis	biological_process	developmental process	1	279	3	20061	0.333333	0.0411472	0.114721
GO:0010623	programmed cell death involved in cell development	biological_process	developmental process	1	279	3	20061	0.333333	0.0411472	0.114721
GO:0010643	cell communication by chemical coupling	biological_process	cellular process	1	279	3	20061	0.333333	0.0411472	0.114721
GO:0010715	regulation of extracellular matrix disassembly	biological_process	regulation of biological process	1	279	3	20061	0.333333	0.0411472	0.114721
GO:0014015	positive regulation of gliogenesis	biological_process	developmental process	1	279	3	20061	0.333333	0.0411472	0.114721
GO:0016137	glycoside metabolic process	biological_process	metabolic process	1	279	3	20061	0.333333	0.0411472	0.114721
GO:0016480	negative regulation of transcription by RNA polymerase III	biological_process	metabolic process	1	279	3	20061	0.333333	0.0411472	0.114721
GO:0018230	peptidyl-L-cysteine S-palmitoylation	biological_process	metabolic process	2	279	23	20061	0.0869565	0.0402439	0.114721
GO:0021536	diencephalon development	biological_process	developmental process	1	279	3	20061	0.333333	0.0411472	0.114721
GO:0021553	olfactory nerve development	biological_process	developmental process	1	279	3	20061	0.333333	0.0411472	0.114721
GO:0021800	cerebral cortex tangential migration	biological_process	localization	1	279	3	20061	0.333333	0.0411472	0.114721
GO:0021869	forebrain ventricular zone progenitor cell division	biological_process	developmental process	1	279	3	20061	0.333333	0.0411472	0.114721
GO:0022037	metencephalon development	biological_process	developmental process	1	279	3	20061	0.333333	0.0411472	0.114721
GO:0030334	regulation of cell migration	biological_process	regulation of biological process	4	279	90	20061	0.0444444	0.0369191	0.114721
GO:0031641	regulation of myelination	biological_process	developmental process	2	279	23	20061	0.0869565	0.0402439	0.114721
GO:0032651	regulation of interleukin-1 beta production	biological_process	regulation of biological process	1	279	3	20061	0.333333	0.0411472	0.114721
GO:0033563	dorsal/ventral axon guidance	biological_process	developmental process	1	279	3	20061	0.333333	0.0411472	0.114721
GO:0033600	negative regulation of mammary gland epithelial cell proliferation	biological_process	developmental process	1	279	3	20061	0.333333	0.0411472	0.114721
GO:0034436	glycoprotein transport	biological_process	localization	1	279	3	20061	0.333333	0.0411472	0.114721
GO:0034769	basement membrane disassembly	biological_process	cellular process	1	279	3	20061	0.333333	0.0411472	0.114721
GO:0035470	positive regulation of vascular wound healing	biological_process	developmental process	1	279	3	20061	0.333333	0.0411472	0.114721
GO:0035574	histone H4-K20 demethylation	biological_process	metabolic process	1	279	3	20061	0.333333	0.0411472	0.114721
GO:0035794	positive regulation of mitochondrial membrane permeability	biological_process	localization	1	279	3	20061	0.333333	0.0411472	0.114721
GO:0035809	regulation of urine volume	biological_process	multicellular organismal process	1	279	3	20061	0.333333	0.0411472	0.114721
GO:0035880	embryonic nail plate morphogenesis	biological_process	developmental process	1	279	3	20061	0.333333	0.0411472	0.114721
GO:0035886	vascular smooth muscle cell differentiation	biological_process	developmental process	1	279	3	20061	0.333333	0.0411472	0.114721
GO:0036336	dendritic cell migration	biological_process	immune system process	1	279	3	20061	0.333333	0.0411472	0.114721
GO:0036514	dopaminergic neuron axon guidance	biological_process	developmental process	1	279	3	20061	0.333333	0.0411472	0.114721
GO:0036515	serotonergic neuron axon guidance	biological_process	response to stimulus	1	279	3	20061	0.333333	0.0411472	0.114721
GO:0043278	response to morphine	biological_process	response to stimulus	3	279	54	20061	0.0555556	0.0392499	0.114721
GO:0044027	hypermethylation of CpG island	biological_process	metabolic process	1	279	3	20061	0.333333	0.0411472	0.114721
GO:0044791	positive regulation by host of viral release from host cell	biological_process	regulation of biological process	1	279	3	20061	0.333333	0.0411472	0.114721
GO:0045682	regulation of epidermis development	biological_process	developmental process	1	279	3	20061	0.333333	0.0411472	0.114721
GO:0045766	positive regulation of angiogenesis	biological_process	developmental process	5	279	132	20061	0.0378788	0.0373784	0.114721
GO:0045844	positive regulation of striated muscle tissue development	biological_process	developmental process	1	279	3	20061	0.333333	0.0411472	0.114721
GO:0046960	sensitization	biological_process	behavior	1	279	3	20061	0.333333	0.0411472	0.114721
GO:0048385	regulation of retinoic acid receptor signaling pathway	biological_process	regulation of biological process	1	279	3	20061	0.333333	0.0411472	0.114721
GO:0048562	embryonic organ morphogenesis	biological_process	developmental process	1	279	3	20061	0.333333	0.0411472	0.114721
GO:0048854	brain morphogenesis	biological_process	developmental process	2	279	23	20061	0.0869565	0.0402439	0.114721
GO:0051154	negative regulation of striated muscle cell differentiation	biological_process	developmental process	1	279	3	20061	0.333333	0.0411472	0.114721
GO:0055025	positive regulation of cardiac muscle tissue development	biological_process	developmental process	1	279	3	20061	0.333333	0.0411472	0.114721
GO:0060384	innervation	biological_process	developmental process	2	279	22	20061	0.0909091	0.037078	0.114721
GO:0060481	lobar bronchus epithelium development	biological_process	developmental process	1	279	3	20061	0.333333	0.0411472	0.114721
GO:0060763	mammary duct terminal end bud growth	biological_process	developmental process	1	279	3	20061	0.333333	0.0411472	0.114721
GO:0060947	cardiac vascular smooth muscle cell differentiation	biological_process	developmental process	1	279	3	20061	0.333333	0.0411472	0.114721
GO:0061061	muscle structure development	biological_process	developmental process	1	279	3	20061	0.333333	0.0411472	0.114721
GO:0061104	adrenal chromaffin cell differentiation	biological_process	developmental process	1	279	3	20061	0.333333	0.0411472	0.114721
GO:0061138	morphogenesis of a branching epithelium	biological_process	developmental process	1	279	3	20061	0.333333	0.0411472	0.114721
GO:0061146	Peyer's patch morphogenesis	biological_process	developmental process	1	279	3	20061	0.333333	0.0411472	0.114721
GO:0061184	positive regulation of dermatome development	biological_process	developmental process	1	279	3	20061	0.333333	0.0411472	0.114721
GO:0061364	apoptotic process involved in luteolysis	biological_process	developmental process	1	279	3	20061	0.333333	0.0411472	0.114721
GO:0061615	glycolytic process through fructose-6-phosphate	biological_process	metabolic process	1	279	3	20061	0.333333	0.0411472	0.114721
GO:0070358	actin polymerization-dependent cell motility	biological_process	locomotion	1	279	3	20061	0.333333	0.0411472	0.114721
GO:0071307	cellular response to vitamin K	biological_process	response to stimulus	1	279	3	20061	0.333333	0.0411472	0.114721
GO:0071500	cellular response to nitrosative stress	biological_process	response to stimulus	1	279	3	20061	0.333333	0.0411472	0.114721
GO:0071560	cellular response to transforming growth factor beta stimulus	biological_process	response to stimulus	4	279	89	20061	0.0449438	0.0356537	0.114721
GO:0071899	negative regulation of estrogen receptor binding	biological_process	regulation of biological process	1	279	3	20061	0.333333	0.0411472	0.114721
GO:0071910	determination of liver left/right asymmetry	biological_process	developmental process	1	279	3	20061	0.333333	0.0411472	0.114721
GO:0072017	distal tubule development	biological_process	multicellular organismal process	1	279	3	20061	0.333333	0.0411472	0.114721
GO:0072044	collecting duct development	biological_process	multicellular organismal process	1	279	3	20061	0.333333	0.0411472	0.114721
GO:0072049	comma-shaped body morphogenesis	biological_process	developmental process	1	279	3	20061	0.333333	0.0411472	0.114721
GO:0072086	specification of loop of Henle identity	biological_process	developmental process	1	279	3	20061	0.333333	0.0411472	0.114721
GO:0072179	nephric duct formation	biological_process	developmental process	1	279	3	20061	0.333333	0.0411472	0.114721
GO:0072278	metanephric comma-shaped body morphogenesis	biological_process	developmental process	1	279	3	20061	0.333333	0.0411472	0.114721
GO:0072282	metanephric nephron tubule morphogenesis	biological_process	developmental process	1	279	3	20061	0.333333	0.0411472	0.114721
GO:0072300	positive regulation of metanephric glomerulus development	biological_process	developmental process	1	279	3	20061	0.333333	0.0411472	0.114721
GO:0072385	minus-end-directed organelle transport along microtubule	biological_process	cellular process	1	279	3	20061	0.333333	0.0411472	0.114721
GO:0086064	cell communication by electrical coupling involved in cardiac conduction	biological_process	regulation of biological process	1	279	3	20061	0.333333	0.0411472	0.114721
GO:0090190	positive regulation of branching involved in ureteric bud morphogenesis	biological_process	developmental process	2	279	22	20061	0.0909091	0.037078	0.114721
GO:0090241	negative regulation of histone H4 acetylation	biological_process	metabolic process	1	279	3	20061	0.333333	0.0411472	0.114721
GO:0097116	gephyrin clustering involved in postsynaptic density assembly	biological_process	developmental process	1	279	3	20061	0.333333	0.0411472	0.114721
GO:0097477	lateral motor column neuron migration	biological_process	localization	1	279	3	20061	0.333333	0.0411472	0.114721
GO:0098901	regulation of cardiac muscle cell action potential	biological_process	regulation of biological process	1	279	3	20061	0.333333	0.0411472	0.114721
GO:0098976	excitatory chemical synaptic transmission	biological_process	signaling	1	279	3	20061	0.333333	0.0411472	0.114721
GO:0110024	positive regulation of cardiac muscle myoblast proliferation	biological_process	regulation of biological process	1	279	3	20061	0.333333	0.0411472	0.114721
GO:1900222	negative regulation of amyloid-beta clearance	biological_process	regulation of biological process	1	279	3	20061	0.333333	0.0411472	0.114721
GO:1902618	cellular response to fluoride	biological_process	response to stimulus	1	279	3	20061	0.333333	0.0411472	0.114721
GO:1902896	terminal web assembly	biological_process	cellular process	1	279	3	20061	0.333333	0.0411472	0.114721
GO:1903423	positive regulation of synaptic vesicle recycling	biological_process	regulation of biological process	1	279	3	20061	0.333333	0.0411472	0.114721
GO:1903862	positive regulation of oxidative phosphorylation	biological_process	metabolic process	1	279	3	20061	0.333333	0.0411472	0.114721
GO:1904954	canonical Wnt signaling pathway involved in midbrain dopaminergic neuron differentiation	biological_process	developmental process	1	279	3	20061	0.333333	0.0411472	0.114721
GO:1904970	brush border assembly	biological_process	cellular component organization or biogenesis	1	279	3	20061	0.333333	0.0411472	0.114721
GO:2000170	positive regulation of peptidyl-cysteine S-nitrosylation	biological_process	metabolic process	1	279	3	20061	0.333333	0.0411472	0.114721
GO:2000587	negative regulation of platelet-derived growth factor receptor-beta signaling pathway	biological_process	regulation of biological process	1	279	3	20061	0.333333	0.0411472	0.114721
GO:2000611	positive regulation of thyroid hormone generation	biological_process	metabolic process	1	279	3	20061	0.333333	0.0411472	0.114721
GO:2000721	positive regulation of transcription from RNA polymerase II promoter involved in smooth muscle cell differentiation	biological_process	developmental process	1	279	3	20061	0.333333	0.0411472	0.114721
GO:2000974	negative regulation of pro-B cell differentiation	biological_process	developmental process	1	279	3	20061	0.333333	0.0411472	0.114721
GO:2000978	negative regulation of forebrain neuron differentiation	biological_process	developmental process	1	279	3	20061	0.333333	0.0411472	0.114721
GO:2001055	positive regulation of mesenchymal cell apoptotic process	biological_process	regulation of biological process	1	279	3	20061	0.333333	0.0411472	0.114721
GO:0021510	spinal cord development	biological_process	developmental process	3	279	56	20061	0.0535714	0.0429958	0.119341
GO:0060291	long-term synaptic potentiation	biological_process	positive regulation of biological process	3	279	56	20061	0.0535714	0.0429958	0.119341
GO:1903078	positive regulation of protein localization to plasma membrane	biological_process	localization	3	279	56	20061	0.0535714	0.0429958	0.119341
GO:0051443	positive regulation of ubiquitin-protein transferase activity	biological_process	metabolic process	2	279	24	20061	0.0833333	0.043508	0.120583
GO:0007417	central nervous system development	biological_process	developmental process	4	279	97	20061	0.0412371	0.0464951	0.128481
GO:0043410	positive regulation of MAPK cascade	biological_process	metabolic process	4	279	97	20061	0.0412371	0.0464951	0.128481
GO:0001963	synaptic transmission, dopaminergic	biological_process	signaling	2	279	25	20061	0.08	0.0468669	0.128497
GO:0003333	amino acid transmembrane transport	biological_process	localization	2	279	25	20061	0.08	0.0468669	0.128497
GO:0006096	glycolytic process	biological_process	metabolic process	3	279	58	20061	0.0517241	0.0469139	0.128497
GO:0045663	positive regulation of myoblast differentiation	biological_process	developmental process	2	279	25	20061	0.08	0.0468669	0.128497
GO:0046580	negative regulation of Ras protein signal transduction	biological_process	regulation of biological process	2	279	25	20061	0.08	0.0468669	0.128497
GO:0055074	calcium ion homeostasis	biological_process	biological regulation	2	279	25	20061	0.08	0.0468669	0.128497
GO:0001768	establishment of T cell polarity	biological_process	immune system process	1	279	4	20061	0.25	0.0544845	0.130651
GO:0001816	cytokine production	biological_process	multicellular organismal process	2	279	26	20061	0.0769231	0.0503174	0.130651
GO:0001839	neural plate morphogenesis	biological_process	developmental process	1	279	4	20061	0.25	0.0544845	0.130651
GO:0001934	positive regulation of protein phosphorylation	biological_process	metabolic process	6	279	193	20061	0.0310881	0.0533024	0.130651
GO:0001951	intestinal D-glucose absorption	biological_process	localization	1	279	4	20061	0.25	0.0544845	0.130651
GO:0002175	protein localization to paranode region of axon	biological_process	localization	1	279	4	20061	0.25	0.0544845	0.130651
GO:0003091	renal water homeostasis	biological_process	multicellular organismal process	1	279	4	20061	0.25	0.0544845	0.130651
GO:0003104	positive regulation of glomerular filtration	biological_process	regulation of biological process	1	279	4	20061	0.25	0.0544845	0.130651
GO:0003219	cardiac right ventricle formation	biological_process	developmental process	1	279	4	20061	0.25	0.0544845	0.130651
GO:0003358	noradrenergic neuron development	biological_process	developmental process	1	279	4	20061	0.25	0.0544845	0.130651
GO:0003406	retinal pigment epithelium development	biological_process	developmental process	1	279	4	20061	0.25	0.0544845	0.130651
GO:0006366	transcription by RNA polymerase II	biological_process	metabolic process	5	279	143	20061	0.034965	0.0497538	0.130651
GO:0006525	arginine metabolic process	biological_process	metabolic process	1	279	4	20061	0.25	0.0544845	0.130651
GO:0007257	activation of JUN kinase activity	biological_process	metabolic process	2	279	27	20061	0.0740741	0.0538564	0.130651
GO:0007267	cell-cell signaling	biological_process	signaling	3	279	60	20061	0.05	0.0510018	0.130651
GO:0007389	pattern specification process	biological_process	developmental process	3	279	59	20061	0.0508475	0.0489368	0.130651
GO:0007584	response to nutrient	biological_process	response to stimulus	5	279	144	20061	0.0347222	0.0509849	0.130651
GO:0007613	memory	biological_process	behavior	4	279	102	20061	0.0392157	0.0541023	0.130651
GO:0008542	visual learning	biological_process	behavior	3	279	59	20061	0.0508475	0.0489368	0.130651
GO:0008595	anterior/posterior axis specification, embryo	biological_process	developmental process	1	279	4	20061	0.25	0.0544845	0.130651
GO:0010572	positive regulation of platelet activation	biological_process	regulation of biological process	1	279	4	20061	0.25	0.0544845	0.130651
GO:0010593	negative regulation of lamellipodium assembly	biological_process	regulation of biological process	1	279	4	20061	0.25	0.0544845	0.130651
GO:0010800	positive regulation of peptidyl-threonine phosphorylation	biological_process	metabolic process	2	279	26	20061	0.0769231	0.0503174	0.130651
GO:0014028	notochord formation	biological_process	developmental process	1	279	4	20061	0.25	0.0544845	0.130651
GO:0015807	L-amino acid transport	biological_process	localization	1	279	4	20061	0.25	0.0544845	0.130651
GO:0015842	aminergic neurotransmitter loading into synaptic vesicle	biological_process	localization	1	279	4	20061	0.25	0.0544845	0.130651
GO:0016185	synaptic vesicle budding from presynaptic endocytic zone membrane	biological_process	localization	1	279	4	20061	0.25	0.0544845	0.130651
GO:0016199	axon midline choice point recognition	biological_process	developmental process	1	279	4	20061	0.25	0.0544845	0.130651
GO:0018126	protein hydroxylation	biological_process	metabolic process	1	279	4	20061	0.25	0.0544845	0.130651
GO:0019230	proprioception	biological_process	multicellular organismal process	1	279	4	20061	0.25	0.0544845	0.130651
GO:0019242	methylglyoxal biosynthetic process	biological_process	metabolic process	1	279	4	20061	0.25	0.0544845	0.130651
GO:0021545	cranial nerve development	biological_process	developmental process	1	279	4	20061	0.25	0.0544845	0.130651
GO:0021650	vestibulocochlear nerve formation	biological_process	developmental process	1	279	4	20061	0.25	0.0544845	0.130651
GO:0021740	principal sensory nucleus of trigeminal nerve development	biological_process	developmental process	1	279	4	20061	0.25	0.0544845	0.130651
GO:0021797	forebrain anterior/posterior pattern specification	biological_process	developmental process	1	279	4	20061	0.25	0.0544845	0.130651
GO:0021891	olfactory bulb interneuron development	biological_process	developmental process	1	279	4	20061	0.25	0.0544845	0.130651
GO:0030835	negative regulation of actin filament depolymerization	biological_process	regulation of biological process	1	279	4	20061	0.25	0.0544845	0.130651
GO:0032197	transposition, RNA-mediated	biological_process	cellular process	1	279	4	20061	0.25	0.0544845	0.130651
GO:0032869	cellular response to insulin stimulus	biological_process	response to stimulus	5	279	144	20061	0.0347222	0.0509849	0.130651
GO:0032911	negative regulation of transforming growth factor beta1 production	biological_process	regulation of biological process	1	279	4	20061	0.25	0.0544845	0.130651
GO:0034699	response to luteinizing hormone	biological_process	response to stimulus	1	279	4	20061	0.25	0.0544845	0.130651
GO:0034721	histone H3-K4 demethylation, trimethyl-H3-K4-specific	biological_process	metabolic process	1	279	4	20061	0.25	0.0544845	0.130651
GO:0035582	sequestering of BMP in extracellular matrix	biological_process	metabolic process	1	279	4	20061	0.25	0.0544845	0.130651
GO:0035583	sequestering of TGFbeta in extracellular matrix	biological_process	regulation of biological process	1	279	4	20061	0.25	0.0544845	0.130651
GO:0035733	hepatic stellate cell activation	biological_process	cellular process	1	279	4	20061	0.25	0.0544845	0.130651
GO:0035799	ureter maturation	biological_process	developmental process	1	279	4	20061	0.25	0.0544845	0.130651
GO:0038171	cannabinoid signaling pathway	biological_process	regulation of biological process	1	279	4	20061	0.25	0.0544845	0.130651
GO:0038179	neurotrophin signaling pathway	biological_process	regulation of biological process	1	279	4	20061	0.25	0.0544845	0.130651
GO:0042321	negative regulation of circadian sleep/wake cycle, sleep	biological_process	behavior	1	279	4	20061	0.25	0.0544845	0.130651
GO:0043415	positive regulation of skeletal muscle tissue regeneration	biological_process	developmental process	1	279	4	20061	0.25	0.0544845	0.130651
GO:0043987	histone H3-S10 phosphorylation	biological_process	metabolic process	1	279	4	20061	0.25	0.0544845	0.130651
GO:0044091	membrane biogenesis	biological_process	cellular component organization or biogenesis	1	279	4	20061	0.25	0.0544845	0.130651
GO:0044331	cell-cell adhesion mediated by cadherin	biological_process	biological adhesion	2	279	27	20061	0.0740741	0.0538564	0.130651
GO:0045347	negative regulation of MHC class II biosynthetic process	biological_process	metabolic process	1	279	4	20061	0.25	0.0544845	0.130651
GO:0045637	regulation of myeloid cell differentiation	biological_process	regulation of biological process	1	279	4	20061	0.25	0.0544845	0.130651
GO:0045860	positive regulation of protein kinase activity	biological_process	metabolic process	3	279	60	20061	0.05	0.0510018	0.130651
GO:0048263	determination of dorsal identity	biological_process	developmental process	1	279	4	20061	0.25	0.0544845	0.130651
GO:0048664	neuron fate determination	biological_process	developmental process	1	279	4	20061	0.25	0.0544845	0.130651
GO:0051048	negative regulation of secretion	biological_process	regulation of biological process	1	279	4	20061	0.25	0.0544845	0.130651
GO:0051289	protein homotetramerization	biological_process	cellular process	4	279	101	20061	0.039604	0.05253	0.130651
GO:0051599	response to hydrostatic pressure	biological_process	response to stimulus	1	279	4	20061	0.25	0.0544845	0.130651
GO:0060348	bone development	biological_process	developmental process	3	279	61	20061	0.0491803	0.0531084	0.130651
GO:0060534	trachea cartilage development	biological_process	developmental process	1	279	4	20061	0.25	0.0544845	0.130651
GO:0060638	mesenchymal-epithelial cell signaling	biological_process	signaling	1	279	4	20061	0.25	0.0544845	0.130651
GO:0060664	epithelial cell proliferation involved in salivary gland morphogenesis	biological_process	developmental process	1	279	4	20061	0.25	0.0544845	0.130651
GO:0060686	negative regulation of prostatic bud formation	biological_process	reproduction	1	279	4	20061	0.25	0.0544845	0.130651
GO:0060744	mammary gland branching involved in thelarche	biological_process	developmental process	1	279	4	20061	0.25	0.0544845	0.130651
GO:0060750	epithelial cell proliferation involved in mammary gland duct elongation	biological_process	developmental process	1	279	4	20061	0.25	0.0544845	0.130651
GO:0060762	regulation of branching involved in mammary gland duct morphogenesis	biological_process	developmental process	1	279	4	20061	0.25	0.0544845	0.130651
GO:0061041	regulation of wound healing	biological_process	regulation of biological process	1	279	4	20061	0.25	0.0544845	0.130651
GO:0070252	actin-mediated cell contraction	biological_process	cellular process	1	279	4	20061	0.25	0.0544845	0.130651
GO:0070384	Harderian gland development	biological_process	developmental process	1	279	4	20061	0.25	0.0544845	0.130651
GO:0071205	protein localization to juxtaparanode region of axon	biological_process	localization	1	279	4	20061	0.25	0.0544845	0.130651
GO:0071259	cellular response to magnetism	biological_process	response to stimulus	1	279	4	20061	0.25	0.0544845	0.130651
GO:0071306	cellular response to vitamin E	biological_process	response to stimulus	1	279	4	20061	0.25	0.0544845	0.130651
GO:0071907	determination of digestive tract left/right asymmetry	biological_process	developmental process	1	279	4	20061	0.25	0.0544845	0.130651
GO:0072144	glomerular mesangial cell development	biological_process	developmental process	1	279	4	20061	0.25	0.0544845	0.130651
GO:0072162	metanephric mesenchymal cell differentiation	biological_process	developmental process	1	279	4	20061	0.25	0.0544845	0.130651
GO:0072218	metanephric ascending thin limb development	biological_process	developmental process	1	279	4	20061	0.25	0.0544845	0.130651
GO:0072553	terminal button organization	biological_process	cellular process	1	279	4	20061	0.25	0.0544845	0.130651
GO:0086016	AV node cell action potential	biological_process	regulation of biological process	1	279	4	20061	0.25	0.0544845	0.130651
GO:0090175	regulation of establishment of planar polarity	biological_process	developmental process	1	279	4	20061	0.25	0.0544845	0.130651
GO:0097107	postsynaptic density assembly	biological_process	developmental process	1	279	4	20061	0.25	0.0544845	0.130651
GO:0098698	postsynaptic specialization assembly	biological_process	developmental process	1	279	4	20061	0.25	0.0544845	0.130651
GO:0098921	retrograde trans-synaptic signaling by endocannabinoid	biological_process	signaling	1	279	4	20061	0.25	0.0544845	0.130651
GO:0099553	trans-synaptic signaling by endocannabinoid, modulating synaptic transmission	biological_process	regulation of biological process	1	279	4	20061	0.25	0.0544845	0.130651
GO:0120162	positive regulation of cold-induced thermogenesis	biological_process	metabolic process	4	279	100	20061	0.04	0.0509831	0.130651
GO:0140058	neuron projection arborization	biological_process	developmental process	1	279	4	20061	0.25	0.0544845	0.130651
GO:1900024	regulation of substrate adhesion-dependent cell spreading	biological_process	developmental process	1	279	4	20061	0.25	0.0544845	0.130651
GO:1901491	negative regulation of lymphangiogenesis	biological_process	developmental process	1	279	4	20061	0.25	0.0544845	0.130651
GO:1902512	positive regulation of apoptotic DNA fragmentation	biological_process	metabolic process	1	279	4	20061	0.25	0.0544845	0.130651
GO:1903214	regulation of protein targeting to mitochondrion	biological_process	regulation of biological process	1	279	4	20061	0.25	0.0544845	0.130651
GO:1904717	regulation of AMPA glutamate receptor clustering	biological_process	regulation of biological process	1	279	4	20061	0.25	0.0544845	0.130651
GO:1905867	epididymis development	biological_process	reproduction	1	279	4	20061	0.25	0.0544845	0.130651
GO:1990410	adrenomedullin receptor signaling pathway	biological_process	regulation of biological process	1	279	4	20061	0.25	0.0544845	0.130651
GO:1990523	bone regeneration	biological_process	developmental process	1	279	4	20061	0.25	0.0544845	0.130651
GO:2001013	epithelial cell proliferation involved in renal tubule morphogenesis	biological_process	developmental process	1	279	4	20061	0.25	0.0544845	0.130651
GO:0007338	single fertilization	biological_process	reproduction	3	279	62	20061	0.0483871	0.0552565	0.132332
GO:0071260	cellular response to mechanical stimulus	biological_process	response to stimulus	4	279	103	20061	0.038835	0.0556999	0.133223
GO:0007492	endoderm development	biological_process	developmental process	2	279	28	20061	0.0714286	0.0574806	0.136782
GO:0035116	embryonic hindlimb morphogenesis	biological_process	multicellular organismal process	2	279	28	20061	0.0714286	0.0574806	0.136782
GO:0051966	regulation of synaptic transmission, glutamatergic	biological_process	regulation of biological process	2	279	28	20061	0.0714286	0.0574806	0.136782
GO:1900273	positive regulation of long-term synaptic potentiation	biological_process	positive regulation of biological process	2	279	28	20061	0.0714286	0.0574806	0.136782
GO:0001568	blood vessel development	biological_process	developmental process	3	279	64	20061	0.046875	0.059675	0.141463
GO:0022008	neurogenesis	biological_process	developmental process	3	279	64	20061	0.046875	0.059675	0.141463
GO:0048146	positive regulation of fibroblast proliferation	biological_process	regulation of biological process	3	279	64	20061	0.046875	0.059675	0.141463
GO:0006915	apoptotic process	biological_process	cellular process	11	279	464	20061	0.0237069	0.0606746	0.143468
GO:0009749	response to glucose	biological_process	response to stimulus	4	279	106	20061	0.0377358	0.0606441	0.143468
GO:0002040	sprouting angiogenesis	biological_process	developmental process	2	279	29	20061	0.0689655	0.0611871	0.14377
GO:0007254	JNK cascade	biological_process	metabolic process	2	279	29	20061	0.0689655	0.0611871	0.14377
GO:0019933	cAMP-mediated signaling	biological_process	biological regulation	2	279	29	20061	0.0689655	0.0611871	0.14377
GO:0043403	skeletal muscle tissue regeneration	biological_process	developmental process	2	279	29	20061	0.0689655	0.0611871	0.14377
GO:0048814	regulation of dendrite morphogenesis	biological_process	developmental process	2	279	29	20061	0.0689655	0.0611871	0.14377
GO:0007368	determination of left/right symmetry	biological_process	developmental process	3	279	65	20061	0.0461538	0.0619448	0.144822
GO:0007612	learning	biological_process	multicellular organismal process	3	279	65	20061	0.0461538	0.0619448	0.144822
GO:0014068	positive regulation of phosphatidylinositol 3-kinase signaling	biological_process	response to stimulus	3	279	65	20061	0.0461538	0.0619448	0.144822
GO:0045669	positive regulation of osteoblast differentiation	biological_process	developmental process	3	279	65	20061	0.0461538	0.0619448	0.144822
GO:0001819	positive regulation of cytokine production	biological_process	regulation of biological process	2	279	30	20061	0.0666667	0.0649728	0.144892
GO:0003158	endothelium development	biological_process	developmental process	1	279	5	20061	0.2	0.067637	0.144892
GO:0007016	cytoskeletal anchoring at plasma membrane	biological_process	localization	1	279	5	20061	0.2	0.067637	0.144892
GO:0007379	segment specification	biological_process	developmental process	1	279	5	20061	0.2	0.067637	0.144892
GO:0007431	salivary gland development	biological_process	developmental process	1	279	5	20061	0.2	0.067637	0.144892
GO:0009994	oocyte differentiation	biological_process	developmental process	1	279	5	20061	0.2	0.067637	0.144892
GO:0010463	mesenchymal cell proliferation	biological_process	cell proliferation	1	279	5	20061	0.2	0.067637	0.144892
GO:0010644	cell communication by electrical coupling	biological_process	cellular process	1	279	5	20061	0.2	0.067637	0.144892
GO:0010827	regulation of glucose transmembrane transport	biological_process	regulation of biological process	1	279	5	20061	0.2	0.067637	0.144892
GO:0014003	oligodendrocyte development	biological_process	multicellular organismal process	2	279	30	20061	0.0666667	0.0649728	0.144892
GO:0014878	response to electrical stimulus involved in regulation of muscle adaptation	biological_process	regulation of biological process	1	279	5	20061	0.2	0.067637	0.144892
GO:0014909	smooth muscle cell migration	biological_process	localization	1	279	5	20061	0.2	0.067637	0.144892
GO:0015015	heparan sulfate proteoglycan biosynthetic process, enzymatic modification	biological_process	metabolic process	1	279	5	20061	0.2	0.067637	0.144892
GO:0015917	aminophospholipid transport	biological_process	localization	1	279	5	20061	0.2	0.067637	0.144892
GO:0016339	calcium-dependent cell-cell adhesion via plasma membrane cell adhesion molecules	biological_process	biological adhesion	2	279	30	20061	0.0666667	0.0649728	0.144892
GO:0018057	peptidyl-lysine oxidation	biological_process	metabolic process	1	279	5	20061	0.2	0.067637	0.144892
GO:0021853	cerebral cortex GABAergic interneuron migration	biological_process	developmental process	1	279	5	20061	0.2	0.067637	0.144892
GO:0021960	anterior commissure morphogenesis	biological_process	developmental process	1	279	5	20061	0.2	0.067637	0.144892
GO:0022028	tangential migration from the subventricular zone to the olfactory bulb	biological_process	developmental process	1	279	5	20061	0.2	0.067637	0.144892
GO:0031667	response to nutrient levels	biological_process	response to stimulus	5	279	155	20061	0.0322581	0.0656982	0.144892
GO:0032232	negative regulation of actin filament bundle assembly	biological_process	regulation of biological process	1	279	5	20061	0.2	0.067637	0.144892
GO:0032275	luteinizing hormone secretion	biological_process	signaling	1	279	5	20061	0.2	0.067637	0.144892
GO:0032532	regulation of microvillus length	biological_process	regulation of biological process	1	279	5	20061	0.2	0.067637	0.144892
GO:0032570	response to progesterone	biological_process	response to stimulus	3	279	67	20061	0.0447761	0.066603	0.144892
GO:0033564	anterior/posterior axon guidance	biological_process	developmental process	1	279	5	20061	0.2	0.067637	0.144892
GO:0034014	response to triglyceride	biological_process	response to stimulus	1	279	5	20061	0.2	0.067637	0.144892
GO:0038031	non-canonical Wnt signaling pathway via JNK cascade	biological_process	regulation of biological process	1	279	5	20061	0.2	0.067637	0.144892
GO:0042490	mechanoreceptor differentiation	biological_process	developmental process	1	279	5	20061	0.2	0.067637	0.144892
GO:0042904	9-cis-retinoic acid biosynthetic process	biological_process	metabolic process	1	279	5	20061	0.2	0.067637	0.144892
GO:0044794	positive regulation by host of viral process	biological_process	regulation of biological process	1	279	5	20061	0.2	0.067637	0.144892
GO:0045472	response to ether	biological_process	response to stimulus	1	279	5	20061	0.2	0.067637	0.144892
GO:0045836	positive regulation of meiotic nuclear division	biological_process	reproduction	1	279	5	20061	0.2	0.067637	0.144892
GO:0045930	negative regulation of mitotic cell cycle	biological_process	regulation of biological process	2	279	30	20061	0.0666667	0.0649728	0.144892
GO:0046545	development of primary female sexual characteristics	biological_process	developmental process	1	279	5	20061	0.2	0.067637	0.144892
GO:0048148	behavioral response to cocaine	biological_process	behavior	2	279	30	20061	0.0666667	0.0649728	0.144892
GO:0048496	maintenance of animal organ identity	biological_process	developmental process	1	279	5	20061	0.2	0.067637	0.144892
GO:0048645	animal organ formation	biological_process	developmental process	1	279	5	20061	0.2	0.067637	0.144892
GO:0051081	nuclear envelope disassembly	biological_process	cellular process	1	279	5	20061	0.2	0.067637	0.144892
GO:0051152	positive regulation of smooth muscle cell differentiation	biological_process	developmental process	1	279	5	20061	0.2	0.067637	0.144892
GO:0051155	positive regulation of striated muscle cell differentiation	biological_process	developmental process	1	279	5	20061	0.2	0.067637	0.144892
GO:0051891	positive regulation of cardioblast differentiation	biological_process	developmental process	1	279	5	20061	0.2	0.067637	0.144892
GO:0055012	ventricular cardiac muscle cell differentiation	biological_process	developmental process	1	279	5	20061	0.2	0.067637	0.144892
GO:0060029	convergent extension involved in organogenesis	biological_process	developmental process	1	279	5	20061	0.2	0.067637	0.144892
GO:0060336	negative regulation of interferon-gamma-mediated signaling pathway	biological_process	regulation of biological process	1	279	5	20061	0.2	0.067637	0.144892
GO:0060485	mesenchyme development	biological_process	developmental process	1	279	5	20061	0.2	0.067637	0.144892
GO:0060527	prostate epithelial cord arborization involved in prostate glandular acinus morphogenesis	biological_process	reproduction	1	279	5	20061	0.2	0.067637	0.144892
GO:0060662	salivary gland cavitation	biological_process	developmental process	1	279	5	20061	0.2	0.067637	0.144892
GO:0060760	positive regulation of response to cytokine stimulus	biological_process	regulation of biological process	1	279	5	20061	0.2	0.067637	0.144892
GO:0060770	negative regulation of epithelial cell proliferation involved in prostate gland development	biological_process	reproduction	1	279	5	20061	0.2	0.067637	0.144892
GO:0060907	positive regulation of macrophage cytokine production	biological_process	regulation of biological process	1	279	5	20061	0.2	0.067637	0.144892
GO:0060998	regulation of dendritic spine development	biological_process	developmental process	1	279	5	20061	0.2	0.067637	0.144892
GO:0061042	vascular wound healing	biological_process	developmental process	1	279	5	20061	0.2	0.067637	0.144892
GO:0061418	regulation of transcription from RNA polymerase II promoter in response to hypoxia	biological_process	metabolic process	1	279	5	20061	0.2	0.067637	0.144892
GO:0061771	response to caloric restriction	biological_process	response to stimulus	1	279	5	20061	0.2	0.067637	0.144892
GO:0070245	positive regulation of thymocyte apoptotic process	biological_process	regulation of biological process	1	279	5	20061	0.2	0.067637	0.144892
GO:0070374	positive regulation of ERK1 and ERK2 cascade	biological_process	metabolic process	7	279	254	20061	0.0275591	0.0652278	0.144892
GO:0070837	dehydroascorbic acid transport	biological_process	localization	1	279	5	20061	0.2	0.067637	0.144892
GO:0071156	regulation of cell cycle arrest	biological_process	regulation of biological process	1	279	5	20061	0.2	0.067637	0.144892
GO:0071219	cellular response to molecule of bacterial origin	biological_process	response to stimulus	1	279	5	20061	0.2	0.067637	0.144892
GO:0071504	cellular response to heparin	biological_process	response to stimulus	1	279	5	20061	0.2	0.067637	0.144892
GO:0071672	negative regulation of smooth muscle cell chemotaxis	biological_process	regulation of biological process	1	279	5	20061	0.2	0.067637	0.144892
GO:0072189	ureter development	biological_process	developmental process	1	279	5	20061	0.2	0.067637	0.144892
GO:0072284	metanephric S-shaped body morphogenesis	biological_process	developmental process	1	279	5	20061	0.2	0.067637	0.144892
GO:0090116	C-5 methylation of cytosine	biological_process	cellular process	1	279	5	20061	0.2	0.067637	0.144892
GO:0090344	negative regulation of cell aging	biological_process	regulation of biological process	1	279	5	20061	0.2	0.067637	0.144892
GO:0090403	oxidative stress-induced premature senescence	biological_process	developmental process	1	279	5	20061	0.2	0.067637	0.144892
GO:0097647	amylin receptor signaling pathway	biological_process	regulation of biological process	1	279	5	20061	0.2	0.067637	0.144892
GO:0099159	regulation of modification of postsynaptic structure	biological_process	cellular process	1	279	5	20061	0.2	0.067637	0.144892
GO:1900118	negative regulation of execution phase of apoptosis	biological_process	negative regulation of biological process	1	279	5	20061	0.2	0.067637	0.144892
GO:1901142	insulin metabolic process	biological_process	metabolic process	1	279	5	20061	0.2	0.067637	0.144892
GO:1902474	positive regulation of protein localization to synapse	biological_process	localization	1	279	5	20061	0.2	0.067637	0.144892
GO:1904017	cellular response to Thyroglobulin triiodothyronine	biological_process	response to stimulus	1	279	5	20061	0.2	0.067637	0.144892
GO:1904447	folate import across plasma membrane	biological_process	response to stimulus	1	279	5	20061	0.2	0.067637	0.144892
GO:0009887	animal organ morphogenesis	biological_process	developmental process	3	279	68	20061	0.0441176	0.0689906	0.146949
GO:0014850	response to muscle activity	biological_process	response to stimulus	2	279	31	20061	0.0645161	0.068835	0.146949
GO:0021983	pituitary gland development	biological_process	developmental process	2	279	31	20061	0.0645161	0.068835	0.146949
GO:0048469	cell maturation	biological_process	developmental process	2	279	31	20061	0.0645161	0.068835	0.146949
GO:0071549	cellular response to dexamethasone stimulus	biological_process	response to stimulus	3	279	68	20061	0.0441176	0.0689906	0.146949
GO:0009612	response to mechanical stimulus	biological_process	response to stimulus	4	279	111	20061	0.036036	0.069383	0.147617
GO:0007568	aging	biological_process	developmental process	9	279	366	20061	0.0245902	0.0709033	0.15068
GO:0043627	response to estrogen	biological_process	response to stimulus	4	279	112	20061	0.0357143	0.0712046	0.151148
GO:0001837	epithelial to mesenchymal transition	biological_process	developmental process	2	279	32	20061	0.0625	0.0727707	0.153773
GO:0034332	adherens junction organization	biological_process	cellular process	2	279	32	20061	0.0625	0.0727707	0.153773
GO:0044849	estrous cycle	biological_process	reproduction	2	279	32	20061	0.0625	0.0727707	0.153773
GO:0048589	developmental growth	biological_process	developmental process	2	279	32	20061	0.0625	0.0727707	0.153773
GO:0001661	conditioned taste aversion	biological_process	multicellular organismal process	1	279	6	20061	0.166667	0.0806071	0.154092
GO:0001957	intramembranous ossification	biological_process	multicellular organismal process	1	279	6	20061	0.166667	0.0806071	0.154092
GO:0006007	glucose catabolic process	biological_process	metabolic process	1	279	6	20061	0.166667	0.0806071	0.154092
GO:0006172	ADP biosynthetic process	biological_process	metabolic process	1	279	6	20061	0.166667	0.0806071	0.154092
GO:0006897	endocytosis	biological_process	localization	5	279	165	20061	0.030303	0.0809229	0.154092
GO:0006913	nucleocytoplasmic transport	biological_process	localization	2	279	34	20061	0.0588235	0.0808517	0.154092
GO:0007223	Wnt signaling pathway, calcium modulating pathway	biological_process	regulation of biological process	1	279	6	20061	0.166667	0.0806071	0.154092
GO:0007269	neurotransmitter secretion	biological_process	signaling	2	279	33	20061	0.0606061	0.0767772	0.154092
GO:0007501	mesodermal cell fate specification	biological_process	developmental process	1	279	6	20061	0.166667	0.0806071	0.154092
GO:0007519	skeletal muscle tissue development	biological_process	developmental process	3	279	70	20061	0.0428571	0.0738805	0.154092
GO:0010243	response to organonitrogen compound	biological_process	response to stimulus	3	279	70	20061	0.0428571	0.0738805	0.154092
GO:0010273	detoxification of copper ion	biological_process	response to stimulus	1	279	6	20061	0.166667	0.0806071	0.154092
GO:0010626	negative regulation of Schwann cell proliferation	biological_process	developmental process	1	279	6	20061	0.166667	0.0806071	0.154092
GO:0010793	regulation of mRNA export from nucleus	biological_process	metabolic process	1	279	6	20061	0.166667	0.0806071	0.154092
GO:0014031	mesenchymal cell development	biological_process	developmental process	1	279	6	20061	0.166667	0.0806071	0.154092
GO:0014842	regulation of skeletal muscle satellite cell proliferation	biological_process	regulation of biological process	1	279	6	20061	0.166667	0.0806071	0.154092
GO:0015872	dopamine transport	biological_process	response to stimulus	1	279	6	20061	0.166667	0.0806071	0.154092
GO:0015884	folic acid transport	biological_process	response to stimulus	1	279	6	20061	0.166667	0.0806071	0.154092
GO:0016264	gap junction assembly	biological_process	cellular process	1	279	6	20061	0.166667	0.0806071	0.154092
GO:0016358	dendrite development	biological_process	developmental process	2	279	33	20061	0.0606061	0.0767772	0.154092
GO:0018216	peptidyl-arginine methylation	biological_process	metabolic process	1	279	6	20061	0.166667	0.0806071	0.154092
GO:0019228	neuronal action potential	biological_process	signaling	2	279	33	20061	0.0606061	0.0767772	0.154092
GO:0021631	optic nerve morphogenesis	biological_process	developmental process	1	279	6	20061	0.166667	0.0806071	0.154092
GO:0021861	forebrain radial glial cell differentiation	biological_process	developmental process	1	279	6	20061	0.166667	0.0806071	0.154092
GO:0022029	telencephalon cell migration	biological_process	developmental process	1	279	6	20061	0.166667	0.0806071	0.154092
GO:0022898	regulation of transmembrane transporter activity	biological_process	regulation of biological process	1	279	6	20061	0.166667	0.0806071	0.154092
GO:0030032	lamellipodium assembly	biological_process	cellular process	2	279	34	20061	0.0588235	0.0808517	0.154092
GO:0030073	insulin secretion	biological_process	signaling	2	279	33	20061	0.0606061	0.0767772	0.154092
GO:0030157	pancreatic juice secretion	biological_process	localization	1	279	6	20061	0.166667	0.0806071	0.154092
GO:0030203	glycosaminoglycan metabolic process	biological_process	metabolic process	1	279	6	20061	0.166667	0.0806071	0.154092
GO:0030579	ubiquitin-dependent SMAD protein catabolic process	biological_process	metabolic process	1	279	6	20061	0.166667	0.0806071	0.154092
GO:0030913	paranodal junction assembly	biological_process	developmental process	1	279	6	20061	0.166667	0.0806071	0.154092
GO:0031987	locomotion involved in locomotory behavior	biological_process	behavior	1	279	6	20061	0.166667	0.0806071	0.154092
GO:0031999	negative regulation of fatty acid beta-oxidation	biological_process	metabolic process	1	279	6	20061	0.166667	0.0806071	0.154092
GO:0032868	response to insulin	biological_process	response to stimulus	4	279	113	20061	0.0353982	0.0730506	0.154092
GO:0033625	positive regulation of integrin activation	biological_process	regulation of biological process	1	279	6	20061	0.166667	0.0806071	0.154092
GO:0035106	operant conditioning	biological_process	behavior	1	279	6	20061	0.166667	0.0806071	0.154092
GO:0035694	mitochondrial protein catabolic process	biological_process	metabolic process	1	279	6	20061	0.166667	0.0806071	0.154092
GO:0035878	nail development	biological_process	developmental process	1	279	6	20061	0.166667	0.0806071	0.154092
GO:0036438	maintenance of lens transparency	biological_process	multicellular organismal process	1	279	6	20061	0.166667	0.0806071	0.154092
GO:0042423	catecholamine biosynthetic process	biological_process	metabolic process	1	279	6	20061	0.166667	0.0806071	0.154092
GO:0043271	negative regulation of ion transport	biological_process	regulation of biological process	1	279	6	20061	0.166667	0.0806071	0.154092
GO:0043388	positive regulation of DNA binding	biological_process	biological regulation	2	279	33	20061	0.0606061	0.0767772	0.154092
GO:0044691	tooth eruption	biological_process	developmental process	1	279	6	20061	0.166667	0.0806071	0.154092
GO:0045110	intermediate filament bundle assembly	biological_process	cellular process	1	279	6	20061	0.166667	0.0806071	0.154092
GO:0045162	clustering of voltage-gated sodium channels	biological_process	developmental process	1	279	6	20061	0.166667	0.0806071	0.154092
GO:0045607	regulation of inner ear auditory receptor cell differentiation	biological_process	developmental process	1	279	6	20061	0.166667	0.0806071	0.154092
GO:0045661	regulation of myoblast differentiation	biological_process	developmental process	1	279	6	20061	0.166667	0.0806071	0.154092
GO:0045759	negative regulation of action potential	biological_process	regulation of biological process	1	279	6	20061	0.166667	0.0806071	0.154092
GO:0048169	regulation of long-term neuronal synaptic plasticity	biological_process	regulation of biological process	2	279	34	20061	0.0588235	0.0808517	0.154092
GO:0048387	negative regulation of retinoic acid receptor signaling pathway	biological_process	regulation of biological process	1	279	6	20061	0.166667	0.0806071	0.154092
GO:0048642	negative regulation of skeletal muscle tissue development	biological_process	developmental process	1	279	6	20061	0.166667	0.0806071	0.154092
GO:0048732	gland development	biological_process	multicellular organismal process	1	279	6	20061	0.166667	0.0806071	0.154092
GO:0050679	positive regulation of epithelial cell proliferation	biological_process	regulation of biological process	3	279	72	20061	0.0416667	0.0789202	0.154092
GO:0050807	regulation of synapse organization	biological_process	regulation of biological process	2	279	34	20061	0.0588235	0.0808517	0.154092
GO:0050999	regulation of nitric-oxide synthase activity	biological_process	metabolic process	1	279	6	20061	0.166667	0.0806071	0.154092
GO:0051024	positive regulation of immunoglobulin secretion	biological_process	regulation of biological process	1	279	6	20061	0.166667	0.0806071	0.154092
GO:0051058	negative regulation of small GTPase mediated signal transduction	biological_process	regulation of biological process	1	279	6	20061	0.166667	0.0806071	0.154092
GO:0051124	synaptic growth at neuromuscular junction	biological_process	developmental process	1	279	6	20061	0.166667	0.0806071	0.154092
GO:0051414	response to cortisol	biological_process	response to stimulus	1	279	6	20061	0.166667	0.0806071	0.154092
GO:0051573	negative regulation of histone H3-K9 methylation	biological_process	regulation of biological process	1	279	6	20061	0.166667	0.0806071	0.154092
GO:0051574	positive regulation of histone H3-K9 methylation	biological_process	metabolic process	1	279	6	20061	0.166667	0.0806071	0.154092
GO:0060373	regulation of ventricular cardiac muscle cell membrane depolarization	biological_process	regulation of biological process	1	279	6	20061	0.166667	0.0806071	0.154092
GO:0060385	axonogenesis involved in innervation	biological_process	developmental process	1	279	6	20061	0.166667	0.0806071	0.154092
GO:0060442	branching involved in prostate gland morphogenesis	biological_process	reproduction	1	279	6	20061	0.166667	0.0806071	0.154092
GO:0060687	regulation of branching involved in prostate gland morphogenesis	biological_process	reproduction	1	279	6	20061	0.166667	0.0806071	0.154092
GO:0061038	uterus morphogenesis	biological_process	developmental process	1	279	6	20061	0.166667	0.0806071	0.154092
GO:0061156	pulmonary artery morphogenesis	biological_process	developmental process	1	279	6	20061	0.166667	0.0806071	0.154092
GO:0061312	BMP signaling pathway involved in heart development	biological_process	developmental process	1	279	6	20061	0.166667	0.0806071	0.154092
GO:0065003	protein-containing complex assembly	biological_process	cellular process	3	279	72	20061	0.0416667	0.0789202	0.154092
GO:0070670	response to interleukin-4	biological_process	response to stimulus	1	279	6	20061	0.166667	0.0806071	0.154092
GO:0071393	cellular response to progesterone stimulus	biological_process	response to stimulus	1	279	6	20061	0.166667	0.0806071	0.154092
GO:0071557	histone H3-K27 demethylation	biological_process	metabolic process	1	279	6	20061	0.166667	0.0806071	0.154092
GO:0072201	negative regulation of mesenchymal cell proliferation	biological_process	regulation of biological process	1	279	6	20061	0.166667	0.0806071	0.154092
GO:0072205	metanephric collecting duct development	biological_process	developmental process	1	279	6	20061	0.166667	0.0806071	0.154092
GO:0086091	regulation of heart rate by cardiac conduction	biological_process	regulation of biological process	2	279	33	20061	0.0606061	0.0767772	0.154092
GO:0090027	negative regulation of monocyte chemotaxis	biological_process	regulation of biological process	1	279	6	20061	0.166667	0.0806071	0.154092
GO:0090091	positive regulation of extracellular matrix disassembly	biological_process	regulation of biological process	1	279	6	20061	0.166667	0.0806071	0.154092
GO:0090184	positive regulation of kidney development	biological_process	developmental process	1	279	6	20061	0.166667	0.0806071	0.154092
GO:0090238	positive regulation of arachidonic acid secretion	biological_process	regulation of biological process	1	279	6	20061	0.166667	0.0806071	0.154092
GO:0097084	vascular smooth muscle cell development	biological_process	developmental process	1	279	6	20061	0.166667	0.0806071	0.154092
GO:0097114	NMDA glutamate receptor clustering	biological_process	localization	1	279	6	20061	0.166667	0.0806071	0.154092
GO:0097485	neuron projection guidance	biological_process	developmental process	1	279	6	20061	0.166667	0.0806071	0.154092
GO:1900020	positive regulation of protein kinase C activity	biological_process	metabolic process	1	279	6	20061	0.166667	0.0806071	0.154092
GO:1900113	negative regulation of histone H3-K9 trimethylation	biological_process	metabolic process	1	279	6	20061	0.166667	0.0806071	0.154092
GO:1902255	positive regulation of intrinsic apoptotic signaling pathway by p53 class mediator	biological_process	regulation of biological process	1	279	6	20061	0.166667	0.0806071	0.154092
GO:1902262	apoptotic process involved in blood vessel morphogenesis	biological_process	developmental process	1	279	6	20061	0.166667	0.0806071	0.154092
GO:1903146	regulation of autophagy of mitochondrion	biological_process	metabolic process	1	279	6	20061	0.166667	0.0806071	0.154092
GO:1904016	response to Thyroglobulin triiodothyronine	biological_process	response to stimulus	1	279	6	20061	0.166667	0.0806071	0.154092
GO:1904031	positive regulation of cyclin-dependent protein kinase activity	biological_process	metabolic process	1	279	6	20061	0.166667	0.0806071	0.154092
GO:1904781	positive regulation of protein localization to centrosome	biological_process	regulation of biological process	1	279	6	20061	0.166667	0.0806071	0.154092
GO:1904798	positive regulation of core promoter binding	biological_process	biological regulation	1	279	6	20061	0.166667	0.0806071	0.154092
GO:1990418	response to insulin-like growth factor stimulus	biological_process	response to stimulus	1	279	6	20061	0.166667	0.0806071	0.154092
GO:1990830	cellular response to leukemia inhibitory factor	biological_process	response to stimulus	4	279	114	20061	0.0350877	0.0749207	0.154092
GO:2000035	regulation of stem cell division	biological_process	regulation of biological process	1	279	6	20061	0.166667	0.0806071	0.154092
GO:2000049	positive regulation of cell-cell adhesion mediated by cadherin	biological_process	biological adhesion	1	279	6	20061	0.166667	0.0806071	0.154092
GO:2000394	positive regulation of lamellipodium morphogenesis	biological_process	developmental process	1	279	6	20061	0.166667	0.0806071	0.154092
GO:0030509	BMP signaling pathway	biological_process	metabolic process	3	279	74	20061	0.0405405	0.0841058	0.159989
GO:0005977	glycogen metabolic process	biological_process	metabolic process	2	279	35	20061	0.0571429	0.0849917	0.160206
GO:0007043	cell-cell junction assembly	biological_process	cellular process	2	279	35	20061	0.0571429	0.0849917	0.160206
GO:0035115	embryonic forelimb morphogenesis	biological_process	developmental process	2	279	35	20061	0.0571429	0.0849917	0.160206
GO:0043491	protein kinase B signaling	biological_process	regulation of biological process	2	279	35	20061	0.0571429	0.0849917	0.160206
GO:0045595	regulation of cell differentiation	biological_process	developmental process	2	279	35	20061	0.0571429	0.0849917	0.160206
GO:0048813	dendrite morphogenesis	biological_process	developmental process	2	279	35	20061	0.0571429	0.0849917	0.160206
GO:0050775	positive regulation of dendrite morphogenesis	biological_process	developmental process	2	279	35	20061	0.0571429	0.0849917	0.160206
GO:0060999	positive regulation of dendritic spine development	biological_process	regulation of biological process	2	279	35	20061	0.0571429	0.0849917	0.160206
GO:0072593	reactive oxygen species metabolic process	biological_process	metabolic process	2	279	35	20061	0.0571429	0.0849917	0.160206
GO:0001667	ameboidal-type cell migration	biological_process	locomotion	1	279	7	20061	0.142857	0.0933975	0.165792
GO:0002070	epithelial cell maturation	biological_process	developmental process	1	279	7	20061	0.142857	0.0933975	0.165792
GO:0003198	epithelial to mesenchymal transition involved in endocardial cushion formation	biological_process	developmental process	1	279	7	20061	0.142857	0.0933975	0.165792
GO:0003231	cardiac ventricle development	biological_process	developmental process	1	279	7	20061	0.142857	0.0933975	0.165792
GO:0007171	activation of transmembrane receptor protein tyrosine kinase activity	biological_process	metabolic process	1	279	7	20061	0.142857	0.0933975	0.165792
GO:0007341	penetration of zona pellucida	biological_process	reproduction	1	279	7	20061	0.142857	0.0933975	0.165792
GO:0010518	positive regulation of phospholipase activity	biological_process	biological regulation	1	279	7	20061	0.142857	0.0933975	0.165792
GO:0010975	regulation of neuron projection development	biological_process	developmental process	2	279	36	20061	0.0555556	0.0891944	0.165792
GO:0014070	response to organic cyclic compound	biological_process	response to stimulus	7	279	276	20061	0.0253623	0.0916489	0.165792
GO:0014807	regulation of somitogenesis	biological_process	developmental process	1	279	7	20061	0.142857	0.0933975	0.165792
GO:0018401	peptidyl-proline hydroxylation to 4-hydroxy-L-proline	biological_process	metabolic process	1	279	7	20061	0.142857	0.0933975	0.165792
GO:0018963	phthalate metabolic process	biological_process	metabolic process	1	279	7	20061	0.142857	0.0933975	0.165792
GO:0021554	optic nerve development	biological_process	developmental process	1	279	7	20061	0.142857	0.0933975	0.165792
GO:0030308	negative regulation of cell growth	biological_process	regulation of biological process	4	279	122	20061	0.0327869	0.0907358	0.165792
GO:0032092	positive regulation of protein binding	biological_process	biological regulation	3	279	76	20061	0.0394737	0.0894333	0.165792
GO:0034142	toll-like receptor 4 signaling pathway	biological_process	regulation of biological process	1	279	7	20061	0.142857	0.0933975	0.165792
GO:0034260	negative regulation of GTPase activity	biological_process	regulation of biological process	2	279	37	20061	0.0540541	0.0934575	0.165792
GO:0035773	insulin secretion involved in cellular response to glucose stimulus	biological_process	response to stimulus	1	279	7	20061	0.142857	0.0933975	0.165792
GO:0036006	cellular response to macrophage colony-stimulating factor stimulus	biological_process	cellular process	1	279	7	20061	0.142857	0.0933975	0.165792
GO:0038007	netrin-activated signaling pathway	biological_process	regulation of biological process	1	279	7	20061	0.142857	0.0933975	0.165792
GO:0038083	peptidyl-tyrosine autophosphorylation	biological_process	metabolic process	2	279	37	20061	0.0540541	0.0934575	0.165792
GO:0042136	neurotransmitter biosynthetic process	biological_process	metabolic process	1	279	7	20061	0.142857	0.0933975	0.165792
GO:0042428	serotonin metabolic process	biological_process	cellular process	1	279	7	20061	0.142857	0.0933975	0.165792
GO:0042438	melanin biosynthetic process	biological_process	metabolic process	1	279	7	20061	0.142857	0.0933975	0.165792
GO:0042501	serine phosphorylation of STAT protein	biological_process	metabolic process	1	279	7	20061	0.142857	0.0933975	0.165792
GO:0042713	sperm ejaculation	biological_process	reproduction	1	279	7	20061	0.142857	0.0933975	0.165792
GO:0042908	xenobiotic transport	biological_process	localization	1	279	7	20061	0.142857	0.0933975	0.165792
GO:0043473	pigmentation	biological_process	pigmentation	2	279	36	20061	0.0555556	0.0891944	0.165792
GO:0045080	positive regulation of chemokine biosynthetic process	biological_process	metabolic process	1	279	7	20061	0.142857	0.0933975	0.165792
GO:0045577	regulation of B cell differentiation	biological_process	developmental process	1	279	7	20061	0.142857	0.0933975	0.165792
GO:0045747	positive regulation of Notch signaling pathway	biological_process	regulation of biological process	2	279	36	20061	0.0555556	0.0891944	0.165792
GO:0046033	AMP metabolic process	biological_process	metabolic process	1	279	7	20061	0.142857	0.0933975	0.165792
GO:0048570	notochord morphogenesis	biological_process	developmental process	1	279	7	20061	0.142857	0.0933975	0.165792
GO:0048743	positive regulation of skeletal muscle fiber development	biological_process	developmental process	1	279	7	20061	0.142857	0.0933975	0.165792
GO:0048853	forebrain morphogenesis	biological_process	developmental process	1	279	7	20061	0.142857	0.0933975	0.165792
GO:0050861	positive regulation of B cell receptor signaling pathway	biological_process	regulation of biological process	1	279	7	20061	0.142857	0.0933975	0.165792
GO:0051150	regulation of smooth muscle cell differentiation	biological_process	developmental process	1	279	7	20061	0.142857	0.0933975	0.165792
GO:0051491	positive regulation of filopodium assembly	biological_process	regulation of biological process	2	279	36	20061	0.0555556	0.0891944	0.165792
GO:0055062	phosphate ion homeostasis	biological_process	biological regulation	1	279	7	20061	0.142857	0.0933975	0.165792
GO:0055078	sodium ion homeostasis	biological_process	biological regulation	1	279	7	20061	0.142857	0.0933975	0.165792
GO:0060033	anatomical structure regression	biological_process	developmental process	1	279	7	20061	0.142857	0.0933975	0.165792
GO:0060429	epithelium development	biological_process	developmental process	1	279	7	20061	0.142857	0.0933975	0.165792
GO:0060430	lung saccule development	biological_process	developmental process	1	279	7	20061	0.142857	0.0933975	0.165792
GO:0060509	type I pneumocyte differentiation	biological_process	developmental process	1	279	7	20061	0.142857	0.0933975	0.165792
GO:0060982	coronary artery morphogenesis	biological_process	developmental process	1	279	7	20061	0.142857	0.0933975	0.165792
GO:0070447	positive regulation of oligodendrocyte progenitor proliferation	biological_process	developmental process	1	279	7	20061	0.142857	0.0933975	0.165792
GO:0071107	response to parathyroid hormone	biological_process	response to stimulus	1	279	7	20061	0.142857	0.0933975	0.165792
GO:0071870	cellular response to catecholamine stimulus	biological_process	response to stimulus	1	279	7	20061	0.142857	0.0933975	0.165792
GO:0072075	metanephric mesenchyme development	biological_process	developmental process	1	279	7	20061	0.142857	0.0933975	0.165792
GO:0072112	glomerular visceral epithelial cell differentiation	biological_process	developmental process	1	279	7	20061	0.142857	0.0933975	0.165792
GO:0072164	mesonephric tubule development	biological_process	multicellular organismal process	1	279	7	20061	0.142857	0.0933975	0.165792
GO:0090037	positive regulation of protein kinase C signaling	biological_process	regulation of biological process	1	279	7	20061	0.142857	0.0933975	0.165792
GO:0090647	modulation of age-related behavioral decline	biological_process	developmental process	1	279	7	20061	0.142857	0.0933975	0.165792
GO:0150012	positive regulation of neuron projection arborization	biological_process	developmental process	1	279	7	20061	0.142857	0.0933975	0.165792
GO:1900748	positive regulation of vascular endothelial growth factor signaling pathway	biological_process	regulation of biological process	1	279	7	20061	0.142857	0.0933975	0.165792
GO:1902514	regulation of calcium ion transmembrane transport via high voltage-gated calcium channel	biological_process	regulation of biological process	1	279	7	20061	0.142857	0.0933975	0.165792
GO:1903026	negative regulation of RNA polymerase II regulatory region sequence-specific DNA binding	biological_process	biological regulation	1	279	7	20061	0.142857	0.0933975	0.165792
GO:1904753	negative regulation of vascular associated smooth muscle cell migration	biological_process	regulation of biological process	1	279	7	20061	0.142857	0.0933975	0.165792
GO:2000675	negative regulation of type B pancreatic cell apoptotic process	biological_process	negative regulation of biological process	1	279	7	20061	0.142857	0.0933975	0.165792
GO:2000726	negative regulation of cardiac muscle cell differentiation	biological_process	developmental process	1	279	7	20061	0.142857	0.0933975	0.165792
GO:2000987	positive regulation of behavioral fear response	biological_process	behavior	1	279	7	20061	0.142857	0.0933975	0.165792
GO:2001046	positive regulation of integrin-mediated signaling pathway	biological_process	regulation of biological process	1	279	7	20061	0.142857	0.0933975	0.165792
GO:0042127	regulation of cell proliferation	biological_process	regulation of biological process	5	279	173	20061	0.0289017	0.0943407	0.1672
GO:0001662	behavioral fear response	biological_process	response to stimulus	2	279	38	20061	0.0526316	0.0977783	0.172311
GO:0007173	epidermal growth factor receptor signaling pathway	biological_process	cellular process	2	279	38	20061	0.0526316	0.0977783	0.172311
GO:0009416	response to light stimulus	biological_process	response to stimulus	2	279	38	20061	0.0526316	0.0977783	0.172311
GO:0031623	receptor internalization	biological_process	metabolic process	2	279	38	20061	0.0526316	0.0977783	0.172311
GO:0048013	ephrin receptor signaling pathway	biological_process	regulation of biological process	2	279	38	20061	0.0526316	0.0977783	0.172311
GO:0097755	positive regulation of blood vessel diameter	biological_process	multicellular organismal process	2	279	38	20061	0.0526316	0.0977783	0.172311
GO:0043433	negative regulation of DNA-binding transcription factor activity	biological_process	metabolic process	4	279	127	20061	0.0314961	0.101366	0.178465
GO:0001505	regulation of neurotransmitter levels	biological_process	biological regulation	1	279	8	20061	0.125	0.10601	0.17921
GO:0001523	retinoid metabolic process	biological_process	metabolic process	1	279	8	20061	0.125	0.10601	0.17921
GO:0002090	regulation of receptor internalization	biological_process	metabolic process	1	279	8	20061	0.125	0.10601	0.17921
GO:0002320	lymphoid progenitor cell differentiation	biological_process	developmental process	1	279	8	20061	0.125	0.10601	0.17921
GO:0002741	positive regulation of cytokine secretion involved in immune response	biological_process	regulation of biological process	1	279	8	20061	0.125	0.10601	0.17921
GO:0003139	secondary heart field specification	biological_process	developmental process	1	279	8	20061	0.125	0.10601	0.17921
GO:0003223	ventricular compact myocardium morphogenesis	biological_process	developmental process	1	279	8	20061	0.125	0.10601	0.17921
GO:0003344	pericardium morphogenesis	biological_process	developmental process	1	279	8	20061	0.125	0.10601	0.17921
GO:0006865	amino acid transport	biological_process	localization	2	279	39	20061	0.0512821	0.102155	0.17921
GO:0006953	acute-phase response	biological_process	response to stimulus	2	279	39	20061	0.0512821	0.102155	0.17921
GO:0008354	germ cell migration	biological_process	reproduction	1	279	8	20061	0.125	0.10601	0.17921
GO:0010944	negative regulation of transcription by competitive promoter binding	biological_process	metabolic process	1	279	8	20061	0.125	0.10601	0.17921
GO:0015695	organic cation transport	biological_process	localization	1	279	8	20061	0.125	0.10601	0.17921
GO:0019800	peptide cross-linking via chondroitin 4-sulfate glycosaminoglycan	biological_process	metabolic process	1	279	8	20061	0.125	0.10601	0.17921
GO:0031581	hemidesmosome assembly	biological_process	cellular process	1	279	8	20061	0.125	0.10601	0.17921
GO:0031622	positive regulation of fever generation	biological_process	regulation of biological process	1	279	8	20061	0.125	0.10601	0.17921
GO:0032926	negative regulation of activin receptor signaling pathway	biological_process	regulation of biological process	1	279	8	20061	0.125	0.10601	0.17921
GO:0033602	negative regulation of dopamine secretion	biological_process	regulation of biological process	1	279	8	20061	0.125	0.10601	0.17921
GO:0034720	histone H3-K4 demethylation	biological_process	metabolic process	1	279	8	20061	0.125	0.10601	0.17921
GO:0042048	olfactory behavior	biological_process	behavior	1	279	8	20061	0.125	0.10601	0.17921
GO:0042699	follicle-stimulating hormone signaling pathway	biological_process	developmental process	1	279	8	20061	0.125	0.10601	0.17921
GO:0043569	negative regulation of insulin-like growth factor receptor signaling pathway	biological_process	regulation of biological process	1	279	8	20061	0.125	0.10601	0.17921
GO:0043589	skin morphogenesis	biological_process	developmental process	1	279	8	20061	0.125	0.10601	0.17921
GO:0045646	regulation of erythrocyte differentiation	biological_process	developmental process	1	279	8	20061	0.125	0.10601	0.17921
GO:0046323	glucose import	biological_process	localization	1	279	8	20061	0.125	0.10601	0.17921
GO:0046850	regulation of bone remodeling	biological_process	regulation of biological process	1	279	8	20061	0.125	0.10601	0.17921
GO:0048806	genitalia development	biological_process	reproduction	1	279	8	20061	0.125	0.10601	0.17921
GO:0050796	regulation of insulin secretion	biological_process	regulation of biological process	2	279	39	20061	0.0512821	0.102155	0.17921
GO:0050803	regulation of synapse structure or activity	biological_process	biological regulation	1	279	8	20061	0.125	0.10601	0.17921
GO:0051014	actin filament severing	biological_process	cellular process	1	279	8	20061	0.125	0.10601	0.17921
GO:0051057	positive regulation of small GTPase mediated signal transduction	biological_process	signaling	1	279	8	20061	0.125	0.10601	0.17921
GO:0051272	positive regulation of cellular component movement	biological_process	regulation of biological process	1	279	8	20061	0.125	0.10601	0.17921
GO:0060351	cartilage development involved in endochondral bone morphogenesis	biological_process	developmental process	1	279	8	20061	0.125	0.10601	0.17921
GO:0060740	prostate gland epithelium morphogenesis	biological_process	reproduction	1	279	8	20061	0.125	0.10601	0.17921
GO:0061002	negative regulation of dendritic spine morphogenesis	biological_process	developmental process	1	279	8	20061	0.125	0.10601	0.17921
GO:0061037	negative regulation of cartilage development	biological_process	developmental process	1	279	8	20061	0.125	0.10601	0.17921
GO:0061180	mammary gland epithelium development	biological_process	developmental process	1	279	8	20061	0.125	0.10601	0.17921
GO:0070741	response to interleukin-6	biological_process	response to stimulus	1	279	8	20061	0.125	0.10601	0.17921
GO:0071599	otic vesicle development	biological_process	multicellular organismal process	1	279	8	20061	0.125	0.10601	0.17921
GO:0097105	presynaptic membrane assembly	biological_process	multicellular organismal process	1	279	8	20061	0.125	0.10601	0.17921
GO:0099641	anterograde axonal protein transport	biological_process	localization	1	279	8	20061	0.125	0.10601	0.17921
GO:1901841	regulation of high voltage-gated calcium channel activity	biological_process	regulation of biological process	1	279	8	20061	0.125	0.10601	0.17921
GO:2000809	positive regulation of synaptic vesicle clustering	biological_process	regulation of biological process	1	279	8	20061	0.125	0.10601	0.17921
GO:2000810	regulation of bicellular tight junction assembly	biological_process	regulation of biological process	1	279	8	20061	0.125	0.10601	0.17921
GO:1901215	negative regulation of neuron death	biological_process	regulation of biological process	3	279	82	20061	0.0365854	0.106225	0.179411
GO:0002062	chondrocyte differentiation	biological_process	developmental process	2	279	40	20061	0.05	0.106584	0.17953
GO:0006094	gluconeogenesis	biological_process	metabolic process	2	279	40	20061	0.05	0.106584	0.17953
GO:0048705	skeletal system morphogenesis	biological_process	developmental process	2	279	40	20061	0.05	0.106584	0.17953
GO:0007010	cytoskeleton organization	biological_process	cellular process	4	279	130	20061	0.0307692	0.108008	0.181601
GO:0009636	response to toxic substance	biological_process	response to stimulus	4	279	130	20061	0.0307692	0.108008	0.181601
GO:0008360	regulation of cell shape	biological_process	developmental process	4	279	131	20061	0.0305344	0.110264	0.185228
GO:0034504	protein localization to nucleus	biological_process	localization	2	279	41	20061	0.0487805	0.111064	0.186069
GO:0051781	positive regulation of cell division	biological_process	cellular process	2	279	41	20061	0.0487805	0.111064	0.186069
GO:0060135	maternal process involved in female pregnancy	biological_process	reproduction	2	279	41	20061	0.0487805	0.111064	0.186069
GO:0042593	glucose homeostasis	biological_process	biological regulation	4	279	132	20061	0.030303	0.112542	0.188208
GO:0043434	response to peptide hormone	biological_process	response to stimulus	4	279	132	20061	0.030303	0.112542	0.188208
GO:0000050	urea cycle	biological_process	metabolic process	1	279	9	20061	0.111111	0.118449	0.190743
GO:0002115	store-operated calcium entry	biological_process	localization	1	279	9	20061	0.111111	0.118449	0.190743
GO:0002138	retinoic acid biosynthetic process	biological_process	metabolic process	1	279	9	20061	0.111111	0.118449	0.190743
GO:0006002	fructose 6-phosphate metabolic process	biological_process	metabolic process	1	279	9	20061	0.111111	0.118449	0.190743
GO:0006068	ethanol catabolic process	biological_process	metabolic process	1	279	9	20061	0.111111	0.118449	0.190743
GO:0007158	neuron cell-cell adhesion	biological_process	biological adhesion	1	279	9	20061	0.111111	0.118449	0.190743
GO:0009072	aromatic amino acid family metabolic process	biological_process	metabolic process	1	279	9	20061	0.111111	0.118449	0.190743
GO:0010820	positive regulation of T cell chemotaxis	biological_process	regulation of biological process	1	279	9	20061	0.111111	0.118449	0.190743
GO:0010960	magnesium ion homeostasis	biological_process	biological regulation	1	279	9	20061	0.111111	0.118449	0.190743
GO:0016322	neuron remodeling	biological_process	multicellular organismal process	1	279	9	20061	0.111111	0.118449	0.190743
GO:0019511	peptidyl-proline hydroxylation	biological_process	metabolic process	1	279	9	20061	0.111111	0.118449	0.190743
GO:0019953	sexual reproduction	biological_process	reproduction	1	279	9	20061	0.111111	0.118449	0.190743
GO:0021984	adenohypophysis development	biological_process	developmental process	1	279	9	20061	0.111111	0.118449	0.190743
GO:0030166	proteoglycan biosynthetic process	biological_process	metabolic process	1	279	9	20061	0.111111	0.118449	0.190743
GO:0033138	positive regulation of peptidyl-serine phosphorylation	biological_process	metabolic process	3	279	85	20061	0.0352941	0.11505	0.190743
GO:0033601	positive regulation of mammary gland epithelial cell proliferation	biological_process	developmental process	1	279	9	20061	0.111111	0.118449	0.190743
GO:0034109	homotypic cell-cell adhesion	biological_process	biological adhesion	1	279	9	20061	0.111111	0.118449	0.190743
GO:0034405	response to fluid shear stress	biological_process	response to stimulus	1	279	9	20061	0.111111	0.118449	0.190743
GO:0034969	histone arginine methylation	biological_process	metabolic process	1	279	9	20061	0.111111	0.118449	0.190743
GO:0035065	regulation of histone acetylation	biological_process	metabolic process	1	279	9	20061	0.111111	0.118449	0.190743
GO:0043405	regulation of MAP kinase activity	biological_process	metabolic process	1	279	9	20061	0.111111	0.118449	0.190743
GO:0043549	regulation of kinase activity	biological_process	cellular process	1	279	9	20061	0.111111	0.118449	0.190743
GO:0045103	intermediate filament-based process	biological_process	cellular process	1	279	9	20061	0.111111	0.118449	0.190743
GO:0045906	negative regulation of vasoconstriction	biological_process	regulation of biological process	1	279	9	20061	0.111111	0.118449	0.190743
GO:0048143	astrocyte activation	biological_process	developmental process	1	279	9	20061	0.111111	0.118449	0.190743
GO:0048339	paraxial mesoderm development	biological_process	developmental process	1	279	9	20061	0.111111	0.118449	0.190743
GO:0048644	muscle organ morphogenesis	biological_process	developmental process	1	279	9	20061	0.111111	0.118449	0.190743
GO:0048662	negative regulation of smooth muscle cell proliferation	biological_process	regulation of biological process	2	279	42	20061	0.047619	0.115592	0.190743
GO:0048703	embryonic viscerocranium morphogenesis	biological_process	developmental process	1	279	9	20061	0.111111	0.118449	0.190743
GO:0051001	negative regulation of nitric-oxide synthase activity	biological_process	metabolic process	1	279	9	20061	0.111111	0.118449	0.190743
GO:0060711	labyrinthine layer development	biological_process	developmental process	1	279	9	20061	0.111111	0.118449	0.190743
GO:0061337	cardiac conduction	biological_process	regulation of biological process	1	279	9	20061	0.111111	0.118449	0.190743
GO:0061614	pri-miRNA transcription by RNA polymerase II	biological_process	metabolic process	1	279	9	20061	0.111111	0.118449	0.190743
GO:0061621	canonical glycolysis	biological_process	cellular process	1	279	9	20061	0.111111	0.118449	0.190743
GO:0070863	positive regulation of protein exit from endoplasmic reticulum	biological_process	regulation of biological process	1	279	9	20061	0.111111	0.118449	0.190743
GO:0071455	cellular response to hyperoxia	biological_process	cellular process	1	279	9	20061	0.111111	0.118449	0.190743
GO:0071474	cellular hyperosmotic response	biological_process	response to stimulus	1	279	9	20061	0.111111	0.118449	0.190743
GO:0072321	chaperone-mediated protein transport	biological_process	localization	1	279	9	20061	0.111111	0.118449	0.190743
GO:0090009	primitive streak formation	biological_process	developmental process	1	279	9	20061	0.111111	0.118449	0.190743
GO:0097151	positive regulation of inhibitory postsynaptic potential	biological_process	response to stimulus	1	279	9	20061	0.111111	0.118449	0.190743
GO:0097345	mitochondrial outer membrane permeabilization	biological_process	regulation of biological process	1	279	9	20061	0.111111	0.118449	0.190743
GO:1902667	regulation of axon guidance	biological_process	developmental process	1	279	9	20061	0.111111	0.118449	0.190743
GO:2000253	positive regulation of feeding behavior	biological_process	behavior	1	279	9	20061	0.111111	0.118449	0.190743
GO:0009755	hormone-mediated signaling pathway	biological_process	biological regulation	2	279	43	20061	0.0465116	0.120167	0.193177
GO:0048488	synaptic vesicle endocytosis	biological_process	localization	2	279	43	20061	0.0465116	0.120167	0.193177
GO:0016525	negative regulation of angiogenesis	biological_process	developmental process	3	279	87	20061	0.0344828	0.121082	0.194313
GO:0019722	calcium-mediated signaling	biological_process	regulation of biological process	3	279	87	20061	0.0344828	0.121082	0.194313
GO:0042981	regulation of apoptotic process	biological_process	regulation of biological process	5	279	188	20061	0.0265957	0.122325	0.19614
GO:0007162	negative regulation of cell adhesion	biological_process	biological adhesion	2	279	44	20061	0.0454545	0.124786	0.199061
GO:0007193	adenylate cyclase-inhibiting G protein-coupled receptor signaling pathway	biological_process	regulation of biological process	2	279	44	20061	0.0454545	0.124786	0.199061
GO:0016197	endosomal transport	biological_process	localization	2	279	44	20061	0.0454545	0.124786	0.199061
GO:0035902	response to immobilization stress	biological_process	response to stimulus	2	279	44	20061	0.0454545	0.124786	0.199061
GO:0046686	response to cadmium ion	biological_process	response to stimulus	2	279	44	20061	0.0454545	0.124786	0.199061
GO:0060048	cardiac muscle contraction	biological_process	multicellular organismal process	2	279	44	20061	0.0454545	0.124786	0.199061
GO:0001706	endoderm formation	biological_process	developmental process	1	279	10	20061	0.1	0.130715	0.200472
GO:0002031	G protein-coupled receptor internalization	biological_process	metabolic process	1	279	10	20061	0.1	0.130715	0.200472
GO:0003214	cardiac left ventricle morphogenesis	biological_process	developmental process	1	279	10	20061	0.1	0.130715	0.200472
GO:0003417	growth plate cartilage development	biological_process	developmental process	1	279	10	20061	0.1	0.130715	0.200472
GO:0006972	hyperosmotic response	biological_process	response to stimulus	1	279	10	20061	0.1	0.130715	0.200472
GO:0007191	adenylate cyclase-activating dopamine receptor signaling pathway	biological_process	response to stimulus	1	279	10	20061	0.1	0.130715	0.200472
GO:0010669	epithelial structure maintenance	biological_process	multicellular organismal process	1	279	10	20061	0.1	0.130715	0.200472
GO:0010828	positive regulation of glucose transmembrane transport	biological_process	regulation of biological process	1	279	10	20061	0.1	0.130715	0.200472
GO:0010950	positive regulation of endopeptidase activity	biological_process	metabolic process	1	279	10	20061	0.1	0.130715	0.200472
GO:0014732	skeletal muscle atrophy	biological_process	response to stimulus	1	279	10	20061	0.1	0.130715	0.200472
GO:0019919	peptidyl-arginine methylation, to asymmetrical-dimethyl arginine	biological_process	metabolic process	1	279	10	20061	0.1	0.130715	0.200472
GO:0022414	reproductive process	biological_process	reproduction	1	279	10	20061	0.1	0.130715	0.200472
GO:0030432	peristalsis	biological_process	multicellular organismal process	1	279	10	20061	0.1	0.130715	0.200472
GO:0030510	regulation of BMP signaling pathway	biological_process	metabolic process	1	279	10	20061	0.1	0.130715	0.200472
GO:0030836	positive regulation of actin filament depolymerization	biological_process	regulation of biological process	1	279	10	20061	0.1	0.130715	0.200472
GO:0032461	positive regulation of protein oligomerization	biological_process	regulation of biological process	1	279	10	20061	0.1	0.130715	0.200472
GO:0033004	negative regulation of mast cell activation	biological_process	regulation of biological process	1	279	10	20061	0.1	0.130715	0.200472
GO:0034101	erythrocyte homeostasis	biological_process	immune system process	1	279	10	20061	0.1	0.130715	0.200472
GO:0035264	multicellular organism growth	biological_process	developmental process	3	279	90	20061	0.0333333	0.130341	0.200472
GO:0035909	aorta morphogenesis	biological_process	multicellular organismal process	1	279	10	20061	0.1	0.130715	0.200472
GO:0043269	regulation of ion transport	biological_process	regulation of biological process	1	279	10	20061	0.1	0.130715	0.200472
GO:0043281	regulation of cysteine-type endopeptidase activity involved in apoptotic process	biological_process	metabolic process	1	279	10	20061	0.1	0.130715	0.200472
GO:0043508	negative regulation of JUN kinase activity	biological_process	metabolic process	1	279	10	20061	0.1	0.130715	0.200472
GO:0043517	positive regulation of DNA damage response, signal transduction by p53 class mediator	biological_process	regulation of biological process	1	279	10	20061	0.1	0.130715	0.200472
GO:0044342	type B pancreatic cell proliferation	biological_process	cell proliferation	1	279	10	20061	0.1	0.130715	0.200472
GO:0045010	actin nucleation	biological_process	regulation of biological process	1	279	10	20061	0.1	0.130715	0.200472
GO:0045428	regulation of nitric oxide biosynthetic process	biological_process	metabolic process	1	279	10	20061	0.1	0.130715	0.200472
GO:0045838	positive regulation of membrane potential	biological_process	biological regulation	1	279	10	20061	0.1	0.130715	0.200472
GO:0045926	negative regulation of growth	biological_process	regulation of biological process	1	279	10	20061	0.1	0.130715	0.200472
GO:0046007	negative regulation of activated T cell proliferation	biological_process	biological adhesion	1	279	10	20061	0.1	0.130715	0.200472
GO:0048565	digestive tract development	biological_process	developmental process	2	279	45	20061	0.0444444	0.129447	0.200472
GO:0050795	regulation of behavior	biological_process	behavior	1	279	10	20061	0.1	0.130715	0.200472
GO:0051156	glucose 6-phosphate metabolic process	biological_process	metabolic process	1	279	10	20061	0.1	0.130715	0.200472
GO:0060013	righting reflex	biological_process	response to stimulus	1	279	10	20061	0.1	0.130715	0.200472
GO:0060323	head morphogenesis	biological_process	developmental process	1	279	10	20061	0.1	0.130715	0.200472
GO:0070268	cornification	biological_process	developmental process	1	279	10	20061	0.1	0.130715	0.200472
GO:0071467	cellular response to pH	biological_process	response to stimulus	1	279	10	20061	0.1	0.130715	0.200472
GO:0090129	positive regulation of synapse maturation	biological_process	developmental process	1	279	10	20061	0.1	0.130715	0.200472
GO:0097011	cellular response to granulocyte macrophage colony-stimulating factor stimulus	biological_process	cellular process	1	279	10	20061	0.1	0.130715	0.200472
GO:0097104	postsynaptic membrane assembly	biological_process	developmental process	1	279	10	20061	0.1	0.130715	0.200472
GO:0098970	postsynaptic neurotransmitter receptor diffusion trapping	biological_process	localization	1	279	10	20061	0.1	0.130715	0.200472
GO:0099170	postsynaptic modulation of chemical synaptic transmission	biological_process	regulation of biological process	1	279	10	20061	0.1	0.130715	0.200472
GO:1902617	response to fluoride	biological_process	response to stimulus	1	279	10	20061	0.1	0.130715	0.200472
GO:2000727	positive regulation of cardiac muscle cell differentiation	biological_process	developmental process	1	279	10	20061	0.1	0.130715	0.200472
GO:2000969	positive regulation of AMPA receptor activity	biological_process	regulation of biological process	1	279	10	20061	0.1	0.130715	0.200472
GO:2001022	positive regulation of response to DNA damage stimulus	biological_process	regulation of biological process	1	279	10	20061	0.1	0.130715	0.200472
GO:2001214	positive regulation of vasculogenesis	biological_process	developmental process	1	279	10	20061	0.1	0.130715	0.200472
GO:0050890	cognition	biological_process	multicellular organismal process	2	279	46	20061	0.0434783	0.134147	0.205399
GO:0051412	response to corticosterone	biological_process	response to stimulus	2	279	46	20061	0.0434783	0.134147	0.205399
GO:0006898	receptor-mediated endocytosis	biological_process	localization	4	279	143	20061	0.027972	0.138921	0.212013
GO:0007268	chemical synaptic transmission	biological_process	signaling	5	279	196	20061	0.0255102	0.138663	0.212013
GO:0042531	positive regulation of tyrosine phosphorylation of STAT protein	biological_process	metabolic process	2	279	47	20061	0.0425532	0.138886	0.212013
GO:0051017	actin filament bundle assembly	biological_process	cellular process	2	279	47	20061	0.0425532	0.138886	0.212013
GO:0001946	lymphangiogenesis	biological_process	developmental process	1	279	11	20061	0.0909091	0.14281	0.212227
GO:0008347	glial cell migration	biological_process	developmental process	1	279	11	20061	0.0909091	0.14281	0.212227
GO:0009142	nucleoside triphosphate biosynthetic process	biological_process	metabolic process	1	279	11	20061	0.0909091	0.14281	0.212227
GO:0010458	exit from mitosis	biological_process	cellular process	1	279	11	20061	0.0909091	0.14281	0.212227
GO:0010629	negative regulation of gene expression	biological_process	metabolic process	6	279	253	20061	0.0237154	0.142201	0.212227
GO:0010917	negative regulation of mitochondrial membrane potential	biological_process	biological regulation	1	279	11	20061	0.0909091	0.14281	0.212227
GO:0016125	sterol metabolic process	biological_process	metabolic process	1	279	11	20061	0.0909091	0.14281	0.212227
GO:0021799	cerebral cortex radially oriented cell migration	biological_process	developmental process	1	279	11	20061	0.0909091	0.14281	0.212227
GO:0022617	extracellular matrix disassembly	biological_process	cellular process	1	279	11	20061	0.0909091	0.14281	0.212227
GO:0030098	lymphocyte differentiation	biological_process	developmental process	1	279	11	20061	0.0909091	0.14281	0.212227
GO:0030225	macrophage differentiation	biological_process	developmental process	1	279	11	20061	0.0909091	0.14281	0.212227
GO:0030903	notochord development	biological_process	developmental process	1	279	11	20061	0.0909091	0.14281	0.212227
GO:0031065	positive regulation of histone deacetylation	biological_process	metabolic process	1	279	11	20061	0.0909091	0.14281	0.212227
GO:0032060	bleb assembly	biological_process	cellular process	1	279	11	20061	0.0909091	0.14281	0.212227
GO:0033135	regulation of peptidyl-serine phosphorylation	biological_process	metabolic process	1	279	11	20061	0.0909091	0.14281	0.212227
GO:0035900	response to isolation stress	biological_process	response to stimulus	1	279	11	20061	0.0909091	0.14281	0.212227
GO:0042074	cell migration involved in gastrulation	biological_process	developmental process	1	279	11	20061	0.0909091	0.14281	0.212227
GO:0042770	signal transduction in response to DNA damage	biological_process	regulation of biological process	1	279	11	20061	0.0909091	0.14281	0.212227
GO:0043303	mast cell degranulation	biological_process	immune system process	1	279	11	20061	0.0909091	0.14281	0.212227
GO:0045820	negative regulation of glycolytic process	biological_process	metabolic process	1	279	11	20061	0.0909091	0.14281	0.212227
GO:0048484	enteric nervous system development	biological_process	developmental process	1	279	11	20061	0.0909091	0.14281	0.212227
GO:0048708	astrocyte differentiation	biological_process	developmental process	1	279	11	20061	0.0909091	0.14281	0.212227
GO:0060272	embryonic skeletal joint morphogenesis	biological_process	developmental process	1	279	11	20061	0.0909091	0.14281	0.212227
GO:0060340	positive regulation of type I interferon-mediated signaling pathway	biological_process	regulation of biological process	1	279	11	20061	0.0909091	0.14281	0.212227
GO:0060411	cardiac septum morphogenesis	biological_process	developmental process	1	279	11	20061	0.0909091	0.14281	0.212227
GO:0061045	negative regulation of wound healing	biological_process	regulation of biological process	1	279	11	20061	0.0909091	0.14281	0.212227
GO:0062009	secondary palate development	biological_process	developmental process	1	279	11	20061	0.0909091	0.14281	0.212227
GO:0071312	cellular response to alkaloid	biological_process	response to stimulus	1	279	11	20061	0.0909091	0.14281	0.212227
GO:0098884	postsynaptic neurotransmitter receptor internalization	biological_process	metabolic process	1	279	11	20061	0.0909091	0.14281	0.212227
GO:1900271	regulation of long-term synaptic potentiation	biological_process	signaling	1	279	11	20061	0.0909091	0.14281	0.212227
GO:1902430	negative regulation of amyloid-beta formation	biological_process	metabolic process	1	279	11	20061	0.0909091	0.14281	0.212227
GO:1903543	positive regulation of exosomal secretion	biological_process	regulation of biological process	1	279	11	20061	0.0909091	0.14281	0.212227
GO:2000678	negative regulation of transcription regulatory region DNA binding	biological_process	biological regulation	1	279	11	20061	0.0909091	0.14281	0.212227
GO:0001933	negative regulation of protein phosphorylation	biological_process	metabolic process	3	279	95	20061	0.0315789	0.146302	0.217243
GO:0016032	viral process	biological_process	multi-organism process	2	279	49	20061	0.0408163	0.14847	0.220112
GO:0050885	neuromuscular process controlling balance	biological_process	multicellular organismal process	2	279	49	20061	0.0408163	0.14847	0.220112
GO:0001759	organ induction	biological_process	developmental process	1	279	12	20061	0.0833333	0.154738	0.224244
GO:0006090	pyruvate metabolic process	biological_process	metabolic process	1	279	12	20061	0.0833333	0.154738	0.224244
GO:0007342	fusion of sperm to egg plasma membrane involved in single fertilization	biological_process	reproduction	1	279	12	20061	0.0833333	0.154738	0.224244
GO:0007588	excretion	biological_process	multicellular organismal process	1	279	12	20061	0.0833333	0.154738	0.224244
GO:0008543	fibroblast growth factor receptor signaling pathway	biological_process	regulation of biological process	2	279	50	20061	0.04	0.153311	0.224244
GO:0010831	positive regulation of myotube differentiation	biological_process	developmental process	1	279	12	20061	0.0833333	0.154738	0.224244
GO:0015867	ATP transport	biological_process	response to stimulus	1	279	12	20061	0.0833333	0.154738	0.224244
GO:0022407	regulation of cell-cell adhesion	biological_process	biological adhesion	1	279	12	20061	0.0833333	0.154738	0.224244
GO:0030851	granulocyte differentiation	biological_process	developmental process	1	279	12	20061	0.0833333	0.154738	0.224244
GO:0031960	response to corticosteroid	biological_process	response to stimulus	1	279	12	20061	0.0833333	0.154738	0.224244
GO:0032331	negative regulation of chondrocyte differentiation	biological_process	developmental process	1	279	12	20061	0.0833333	0.154738	0.224244
GO:0035641	locomotory exploration behavior	biological_process	behavior	1	279	12	20061	0.0833333	0.154738	0.224244
GO:0038180	nerve growth factor signaling pathway	biological_process	regulation of biological process	1	279	12	20061	0.0833333	0.154738	0.224244
GO:0045580	regulation of T cell differentiation	biological_process	developmental process	1	279	12	20061	0.0833333	0.154738	0.224244
GO:0045618	positive regulation of keratinocyte differentiation	biological_process	developmental process	1	279	12	20061	0.0833333	0.154738	0.224244
GO:0045717	negative regulation of fatty acid biosynthetic process	biological_process	metabolic process	1	279	12	20061	0.0833333	0.154738	0.224244
GO:0048762	mesenchymal cell differentiation	biological_process	developmental process	1	279	12	20061	0.0833333	0.154738	0.224244
GO:0060394	negative regulation of pathway-restricted SMAD protein phosphorylation	biological_process	metabolic process	1	279	12	20061	0.0833333	0.154738	0.224244
GO:0060413	atrial septum morphogenesis	biological_process	developmental process	1	279	12	20061	0.0833333	0.154738	0.224244
GO:0071377	cellular response to glucagon stimulus	biological_process	response to stimulus	1	279	12	20061	0.0833333	0.154738	0.224244
GO:0071383	cellular response to steroid hormone stimulus	biological_process	response to stimulus	1	279	12	20061	0.0833333	0.154738	0.224244
GO:0090162	establishment of epithelial cell polarity	biological_process	cellular process	1	279	12	20061	0.0833333	0.154738	0.224244
GO:0090399	replicative senescence	biological_process	developmental process	1	279	12	20061	0.0833333	0.154738	0.224244
GO:0099505	regulation of presynaptic membrane potential	biological_process	biological regulation	1	279	12	20061	0.0833333	0.154738	0.224244
GO:0099566	regulation of postsynaptic cytosolic calcium ion concentration	biological_process	cellular process	1	279	12	20061	0.0833333	0.154738	0.224244
GO:1900122	positive regulation of receptor binding	biological_process	biological regulation	1	279	12	20061	0.0833333	0.154738	0.224244
GO:1903351	cellular response to dopamine	biological_process	response to stimulus	1	279	12	20061	0.0833333	0.154738	0.224244
GO:2000145	regulation of cell motility	biological_process	regulation of biological process	1	279	12	20061	0.0833333	0.154738	0.224244
GO:2000484	positive regulation of interleukin-8 secretion	biological_process	regulation of biological process	1	279	12	20061	0.0833333	0.154738	0.224244
GO:0035690	cellular response to drug	biological_process	response to stimulus	3	279	100	20061	0.03	0.162861	0.235833
GO:0001542	ovulation from ovarian follicle	biological_process	developmental process	1	279	13	20061	0.0769231	0.166501	0.2367
GO:0002064	epithelial cell development	biological_process	developmental process	1	279	13	20061	0.0769231	0.166501	0.2367
GO:0006107	oxaloacetate metabolic process	biological_process	metabolic process	1	279	13	20061	0.0769231	0.166501	0.2367
GO:0006123	mitochondrial electron transport, cytochrome c to oxygen	biological_process	metabolic process	1	279	13	20061	0.0769231	0.166501	0.2367
GO:0010832	negative regulation of myotube differentiation	biological_process	developmental process	1	279	13	20061	0.0769231	0.166501	0.2367
GO:0014894	response to denervation involved in regulation of muscle adaptation	biological_process	regulation of biological process	1	279	13	20061	0.0769231	0.166501	0.2367
GO:0030042	actin filament depolymerization	biological_process	cellular process	1	279	13	20061	0.0769231	0.166501	0.2367
GO:0030224	monocyte differentiation	biological_process	immune system process	1	279	13	20061	0.0769231	0.166501	0.2367
GO:0032469	endoplasmic reticulum calcium ion homeostasis	biological_process	cellular process	1	279	13	20061	0.0769231	0.166501	0.2367
GO:0042573	retinoic acid metabolic process	biological_process	metabolic process	1	279	13	20061	0.0769231	0.166501	0.2367
GO:0045762	positive regulation of adenylate cyclase activity	biological_process	biological regulation	1	279	13	20061	0.0769231	0.166501	0.2367
GO:0046940	nucleoside monophosphate phosphorylation	biological_process	metabolic process	1	279	13	20061	0.0769231	0.166501	0.2367
GO:0048596	embryonic camera-type eye morphogenesis	biological_process	developmental process	1	279	13	20061	0.0769231	0.166501	0.2367
GO:0050884	neuromuscular process controlling posture	biological_process	multicellular organismal process	1	279	13	20061	0.0769231	0.166501	0.2367
GO:0051571	positive regulation of histone H3-K4 methylation	biological_process	regulation of biological process	1	279	13	20061	0.0769231	0.166501	0.2367
GO:0060074	synapse maturation	biological_process	developmental process	1	279	13	20061	0.0769231	0.166501	0.2367
GO:0060080	inhibitory postsynaptic potential	biological_process	regulation of biological process	1	279	13	20061	0.0769231	0.166501	0.2367
GO:0071481	cellular response to X-ray	biological_process	response to stimulus	1	279	13	20061	0.0769231	0.166501	0.2367
GO:0071625	vocalization behavior	biological_process	behavior	1	279	13	20061	0.0769231	0.166501	0.2367
GO:0071850	mitotic cell cycle arrest	biological_process	regulation of biological process	1	279	13	20061	0.0769231	0.166501	0.2367
GO:0090161	Golgi ribbon formation	biological_process	cellular process	1	279	13	20061	0.0769231	0.166501	0.2367
GO:0098962	regulation of postsynaptic neurotransmitter receptor activity	biological_process	regulation of biological process	1	279	13	20061	0.0769231	0.166501	0.2367
GO:1990869	cellular response to chemokine	biological_process	cellular process	1	279	13	20061	0.0769231	0.166501	0.2367
GO:2000737	negative regulation of stem cell differentiation	biological_process	developmental process	1	279	13	20061	0.0769231	0.166501	0.2367
GO:0032922	circadian regulation of gene expression	biological_process	metabolic process	2	279	53	20061	0.0377358	0.16801	0.238482
GO:0043406	positive regulation of MAP kinase activity	biological_process	metabolic process	2	279	53	20061	0.0377358	0.16801	0.238482
GO:0006468	protein phosphorylation	biological_process	metabolic process	12	279	631	20061	0.0190174	0.171032	0.242588
GO:0008152	metabolic process	biological_process	metabolic process	4	279	156	20061	0.025641	0.172917	0.244953
GO:0071392	cellular response to estradiol stimulus	biological_process	response to stimulus	2	279	54	20061	0.037037	0.172962	0.244953
GO:0002087	regulation of respiratory gaseous exchange by neurological system process	biological_process	multicellular organismal process	1	279	14	20061	0.0714286	0.1781	0.247354
GO:0003016	respiratory system process	biological_process	multicellular organismal process	1	279	14	20061	0.0714286	0.1781	0.247354
GO:0006941	striated muscle contraction	biological_process	multicellular organismal process	1	279	14	20061	0.0714286	0.1781	0.247354
GO:0007512	adult heart development	biological_process	developmental process	1	279	14	20061	0.0714286	0.1781	0.247354
GO:0021819	layer formation in cerebral cortex	biological_process	multicellular organismal process	1	279	14	20061	0.0714286	0.1781	0.247354
GO:0031076	embryonic camera-type eye development	biological_process	developmental process	1	279	14	20061	0.0714286	0.1781	0.247354
GO:0032963	collagen metabolic process	biological_process	metabolic process	1	279	14	20061	0.0714286	0.1781	0.247354
GO:0035563	positive regulation of chromatin binding	biological_process	biological regulation	1	279	14	20061	0.0714286	0.1781	0.247354
GO:0038084	vascular endothelial growth factor signaling pathway	biological_process	regulation of biological process	1	279	14	20061	0.0714286	0.1781	0.247354
GO:0042448	progesterone metabolic process	biological_process	metabolic process	1	279	14	20061	0.0714286	0.1781	0.247354
GO:0042756	drinking behavior	biological_process	behavior	1	279	14	20061	0.0714286	0.1781	0.247354
GO:0045667	regulation of osteoblast differentiation	biological_process	developmental process	1	279	14	20061	0.0714286	0.1781	0.247354
GO:0048599	oocyte development	biological_process	developmental process	1	279	14	20061	0.0714286	0.1781	0.247354
GO:0050732	negative regulation of peptidyl-tyrosine phosphorylation	biological_process	metabolic process	1	279	14	20061	0.0714286	0.1781	0.247354
GO:0050953	sensory perception of light stimulus	biological_process	multicellular organismal process	1	279	14	20061	0.0714286	0.1781	0.247354
GO:0060037	pharyngeal system development	biological_process	developmental process	1	279	14	20061	0.0714286	0.1781	0.247354
GO:0060158	phospholipase C-activating dopamine receptor signaling pathway	biological_process	regulation of biological process	1	279	14	20061	0.0714286	0.1781	0.247354
GO:0060389	pathway-restricted SMAD protein phosphorylation	biological_process	metabolic process	1	279	14	20061	0.0714286	0.1781	0.247354
GO:0061036	positive regulation of cartilage development	biological_process	developmental process	1	279	14	20061	0.0714286	0.1781	0.247354
GO:0070365	hepatocyte differentiation	biological_process	developmental process	1	279	14	20061	0.0714286	0.1781	0.247354
GO:0071559	response to transforming growth factor beta	biological_process	response to stimulus	1	279	14	20061	0.0714286	0.1781	0.247354
GO:0098742	cell-cell adhesion via plasma-membrane adhesion molecules	biological_process	biological adhesion	1	279	14	20061	0.0714286	0.1781	0.247354
GO:0099072	regulation of postsynaptic membrane neurotransmitter receptor levels	biological_process	biological regulation	1	279	14	20061	0.0714286	0.1781	0.247354
GO:1900029	positive regulation of ruffle assembly	biological_process	regulation of biological process	1	279	14	20061	0.0714286	0.1781	0.247354
GO:1904469	positive regulation of tumor necrosis factor secretion	biological_process	regulation of biological process	1	279	14	20061	0.0714286	0.1781	0.247354
GO:2000249	regulation of actin cytoskeleton reorganization	biological_process	regulation of biological process	1	279	14	20061	0.0714286	0.1781	0.247354
GO:0045471	response to ethanol	biological_process	response to stimulus	5	279	214	20061	0.0233645	0.178622	0.247895
GO:0021766	hippocampus development	biological_process	developmental process	3	279	105	20061	0.0285714	0.179949	0.24955
GO:0042149	cellular response to glucose starvation	biological_process	response to stimulus	2	279	56	20061	0.0357143	0.182936	0.253504
GO:0031175	neuron projection development	biological_process	developmental process	4	279	160	20061	0.025	0.183913	0.25467
GO:0007076	mitotic chromosome condensation	biological_process	cellular process	1	279	15	20061	0.0666667	0.189539	0.256564
GO:0008593	regulation of Notch signaling pathway	biological_process	regulation of biological process	1	279	15	20061	0.0666667	0.189539	0.256564
GO:0009414	response to water deprivation	biological_process	response to stimulus	1	279	15	20061	0.0666667	0.189539	0.256564
GO:0009725	response to hormone	biological_process	response to stimulus	3	279	107	20061	0.0280374	0.186916	0.256564
GO:0009948	anterior/posterior axis specification	biological_process	developmental process	1	279	15	20061	0.0666667	0.189539	0.256564
GO:0010614	negative regulation of cardiac muscle hypertrophy	biological_process	regulation of biological process	1	279	15	20061	0.0666667	0.189539	0.256564
GO:0010821	regulation of mitochondrion organization	biological_process	regulation of biological process	1	279	15	20061	0.0666667	0.189539	0.256564
GO:0014898	cardiac muscle hypertrophy in response to stress	biological_process	response to stimulus	1	279	15	20061	0.0666667	0.189539	0.256564
GO:0015804	neutral amino acid transport	biological_process	localization	1	279	15	20061	0.0666667	0.189539	0.256564
GO:0031643	positive regulation of myelination	biological_process	developmental process	1	279	15	20061	0.0666667	0.189539	0.256564
GO:0032024	positive regulation of insulin secretion	biological_process	signaling	2	279	57	20061	0.0350877	0.187954	0.256564
GO:0032230	positive regulation of synaptic transmission, GABAergic	biological_process	signaling	1	279	15	20061	0.0666667	0.189539	0.256564
GO:0032233	positive regulation of actin filament bundle assembly	biological_process	regulation of biological process	1	279	15	20061	0.0666667	0.189539	0.256564
GO:0033630	positive regulation of cell adhesion mediated by integrin	biological_process	biological adhesion	1	279	15	20061	0.0666667	0.189539	0.256564
GO:0042416	dopamine biosynthetic process	biological_process	metabolic process	1	279	15	20061	0.0666667	0.189539	0.256564
GO:0042633	hair cycle	biological_process	multicellular organismal process	1	279	15	20061	0.0666667	0.189539	0.256564
GO:0043032	positive regulation of macrophage activation	biological_process	regulation of biological process	1	279	15	20061	0.0666667	0.189539	0.256564
GO:0043122	regulation of I-kappaB kinase/NF-kappaB signaling	biological_process	regulation of biological process	1	279	15	20061	0.0666667	0.189539	0.256564
GO:0043149	stress fiber assembly	biological_process	cellular process	1	279	15	20061	0.0666667	0.189539	0.256564
GO:0043254	regulation of protein complex assembly	biological_process	regulation of biological process	1	279	15	20061	0.0666667	0.189539	0.256564
GO:0043586	tongue development	biological_process	developmental process	1	279	15	20061	0.0666667	0.189539	0.256564
GO:0048715	negative regulation of oligodendrocyte differentiation	biological_process	developmental process	1	279	15	20061	0.0666667	0.189539	0.256564
GO:0055075	potassium ion homeostasis	biological_process	biological regulation	1	279	15	20061	0.0666667	0.189539	0.256564
GO:0060749	mammary gland alveolus development	biological_process	developmental process	1	279	15	20061	0.0666667	0.189539	0.256564
GO:0070306	lens fiber cell differentiation	biological_process	developmental process	1	279	15	20061	0.0666667	0.189539	0.256564
GO:0090051	negative regulation of cell migration involved in sprouting angiogenesis	biological_process	developmental process	1	279	15	20061	0.0666667	0.189539	0.256564
GO:1900004	negative regulation of serine-type endopeptidase activity	biological_process	metabolic process	1	279	15	20061	0.0666667	0.189539	0.256564
GO:1900025	negative regulation of substrate adhesion-dependent cell spreading	biological_process	developmental process	1	279	15	20061	0.0666667	0.189539	0.256564
GO:1901386	negative regulation of voltage-gated calcium channel activity	biological_process	regulation of biological process	1	279	15	20061	0.0666667	0.189539	0.256564
GO:1903204	negative regulation of oxidative stress-induced neuron death	biological_process	regulation of biological process	1	279	15	20061	0.0666667	0.189539	0.256564
GO:2000679	positive regulation of transcription regulatory region DNA binding	biological_process	biological regulation	1	279	15	20061	0.0666667	0.189539	0.256564
GO:0014823	response to activity	biological_process	response to stimulus	3	279	108	20061	0.0277778	0.190426	0.257579
GO:0002931	response to ischemia	biological_process	response to stimulus	2	279	58	20061	0.0344828	0.192991	0.26067
GO:0048704	embryonic skeletal system morphogenesis	biological_process	developmental process	2	279	58	20061	0.0344828	0.192991	0.26067
GO:0002544	chronic inflammatory response	biological_process	response to stimulus	1	279	16	20061	0.0625	0.200819	0.266238
GO:0006275	regulation of DNA replication	biological_process	metabolic process	1	279	16	20061	0.0625	0.200819	0.266238
GO:0006790	sulfur compound metabolic process	biological_process	cellular process	1	279	16	20061	0.0625	0.200819	0.266238
GO:0007019	microtubule depolymerization	biological_process	cellular process	1	279	16	20061	0.0625	0.200819	0.266238
GO:0007097	nuclear migration	biological_process	localization	1	279	16	20061	0.0625	0.200819	0.266238
GO:0007625	grooming behavior	biological_process	behavior	1	279	16	20061	0.0625	0.200819	0.266238
GO:0010447	response to acidic pH	biological_process	response to stimulus	1	279	16	20061	0.0625	0.200819	0.266238
GO:0021854	hypothalamus development	biological_process	multicellular organismal process	1	279	16	20061	0.0625	0.200819	0.266238
GO:0032870	cellular response to hormone stimulus	biological_process	response to stimulus	2	279	59	20061	0.0338983	0.198046	0.266238
GO:0034063	stress granule assembly	biological_process	cellular process	1	279	16	20061	0.0625	0.200819	0.266238
GO:0042552	myelination	biological_process	developmental process	2	279	59	20061	0.0338983	0.198046	0.266238
GO:0042789	mRNA transcription by RNA polymerase II	biological_process	metabolic process	1	279	16	20061	0.0625	0.200819	0.266238
GO:0043069	negative regulation of programmed cell death	biological_process	regulation of biological process	1	279	16	20061	0.0625	0.200819	0.266238
GO:0046039	GTP metabolic process	biological_process	metabolic process	1	279	16	20061	0.0625	0.200819	0.266238
GO:0051597	response to methylmercury	biological_process	response to stimulus	1	279	16	20061	0.0625	0.200819	0.266238
GO:0051693	actin filament capping	biological_process	regulation of biological process	1	279	16	20061	0.0625	0.200819	0.266238
GO:0060259	regulation of feeding behavior	biological_process	behavior	1	279	16	20061	0.0625	0.200819	0.266238
GO:0060707	trophoblast giant cell differentiation	biological_process	developmental process	1	279	16	20061	0.0625	0.200819	0.266238
GO:0071294	cellular response to zinc ion	biological_process	response to stimulus	1	279	16	20061	0.0625	0.200819	0.266238
GO:0071374	cellular response to parathyroid hormone stimulus	biological_process	response to stimulus	1	279	16	20061	0.0625	0.200819	0.266238
GO:0071901	negative regulation of protein serine/threonine kinase activity	biological_process	biological regulation	1	279	16	20061	0.0625	0.200819	0.266238
GO:0086004	regulation of cardiac muscle cell contraction	biological_process	regulation of biological process	1	279	16	20061	0.0625	0.200819	0.266238
GO:0099003	vesicle-mediated transport in synapse	biological_process	localization	1	279	16	20061	0.0625	0.200819	0.266238
GO:1902475	L-alpha-amino acid transmembrane transport	biological_process	localization	1	279	16	20061	0.0625	0.200819	0.266238
GO:1904322	cellular response to forskolin	biological_process	response to stimulus	1	279	16	20061	0.0625	0.200819	0.266238
GO:2000310	regulation of NMDA receptor activity	biological_process	response to stimulus	1	279	16	20061	0.0625	0.200819	0.266238
GO:0031532	actin cytoskeleton reorganization	biological_process	cellular process	2	279	61	20061	0.0327869	0.208201	0.275634
GO:0071230	cellular response to amino acid stimulus	biological_process	response to stimulus	2	279	61	20061	0.0327869	0.208201	0.275634
GO:0001833	inner cell mass cell proliferation	biological_process	developmental process	1	279	17	20061	0.0588235	0.211942	0.276666
GO:0007212	dopamine receptor signaling pathway	biological_process	regulation of biological process	1	279	17	20061	0.0588235	0.211942	0.276666
GO:0010042	response to manganese ion	biological_process	response to stimulus	1	279	17	20061	0.0588235	0.211942	0.276666
GO:0030539	male genitalia development	biological_process	reproduction	1	279	17	20061	0.0588235	0.211942	0.276666
GO:0030837	negative regulation of actin filament polymerization	biological_process	regulation of biological process	1	279	17	20061	0.0588235	0.211942	0.276666
GO:0031954	positive regulation of protein autophosphorylation	biological_process	metabolic process	1	279	17	20061	0.0588235	0.211942	0.276666
GO:0032924	activin receptor signaling pathway	biological_process	regulation of biological process	1	279	17	20061	0.0588235	0.211942	0.276666
GO:0035729	cellular response to hepatocyte growth factor stimulus	biological_process	response to stimulus	1	279	17	20061	0.0588235	0.211942	0.276666
GO:0045814	negative regulation of gene expression, epigenetic	biological_process	metabolic process	1	279	17	20061	0.0588235	0.211942	0.276666
GO:0048149	behavioral response to ethanol	biological_process	behavior	1	279	17	20061	0.0588235	0.211942	0.276666
GO:0048712	negative regulation of astrocyte differentiation	biological_process	developmental process	1	279	17	20061	0.0588235	0.211942	0.276666
GO:0050730	regulation of peptidyl-tyrosine phosphorylation	biological_process	metabolic process	1	279	17	20061	0.0588235	0.211942	0.276666
GO:0050908	detection of light stimulus involved in visual perception	biological_process	response to stimulus	1	279	17	20061	0.0588235	0.211942	0.276666
GO:0051967	negative regulation of synaptic transmission, glutamatergic	biological_process	regulation of biological process	1	279	17	20061	0.0588235	0.211942	0.276666
GO:0060009	Sertoli cell development	biological_process	reproduction	1	279	17	20061	0.0588235	0.211942	0.276666
GO:0060044	negative regulation of cardiac muscle cell proliferation	biological_process	developmental process	1	279	17	20061	0.0588235	0.211942	0.276666
GO:0097120	receptor localization to synapse	biological_process	localization	1	279	17	20061	0.0588235	0.211942	0.276666
GO:0099509	regulation of presynaptic cytosolic calcium ion concentration	biological_process	biological regulation	1	279	17	20061	0.0588235	0.211942	0.276666
GO:1900006	positive regulation of dendrite development	biological_process	developmental process	1	279	17	20061	0.0588235	0.211942	0.276666
GO:1901741	positive regulation of myoblast fusion	biological_process	developmental process	1	279	17	20061	0.0588235	0.211942	0.276666
GO:0007266	Rho protein signal transduction	biological_process	regulation of biological process	2	279	62	20061	0.0322581	0.213299	0.278048
GO:0048468	cell development	biological_process	developmental process	2	279	62	20061	0.0322581	0.213299	0.278048
GO:0035725	sodium ion transmembrane transport	biological_process	localization	2	279	63	20061	0.031746	0.218409	0.284511
GO:0003407	neural retina development	biological_process	developmental process	1	279	18	20061	0.0555556	0.222912	0.286185
GO:0006518	peptide metabolic process	biological_process	metabolic process	1	279	18	20061	0.0555556	0.222912	0.286185
GO:0006833	water transport	biological_process	localization	1	279	18	20061	0.0555556	0.222912	0.286185
GO:0008209	androgen metabolic process	biological_process	metabolic process	1	279	18	20061	0.0555556	0.222912	0.286185
GO:0009268	response to pH	biological_process	response to stimulus	1	279	18	20061	0.0555556	0.222912	0.286185
GO:0010596	negative regulation of endothelial cell migration	biological_process	regulation of biological process	1	279	18	20061	0.0555556	0.222912	0.286185
GO:0010954	positive regulation of protein processing	biological_process	metabolic process	1	279	18	20061	0.0555556	0.222912	0.286185
GO:0016601	Rac protein signal transduction	biological_process	regulation of biological process	1	279	18	20061	0.0555556	0.222912	0.286185
GO:0031668	cellular response to extracellular stimulus	biological_process	response to stimulus	1	279	18	20061	0.0555556	0.222912	0.286185
GO:0035640	exploration behavior	biological_process	behavior	1	279	18	20061	0.0555556	0.222912	0.286185
GO:0035994	response to muscle stretch	biological_process	response to stimulus	1	279	18	20061	0.0555556	0.222912	0.286185
GO:0048011	neurotrophin TRK receptor signaling pathway	biological_process	regulation of biological process	1	279	18	20061	0.0555556	0.222912	0.286185
GO:0048535	lymph node development	biological_process	developmental process	1	279	18	20061	0.0555556	0.222912	0.286185
GO:0050678	regulation of epithelial cell proliferation	biological_process	regulation of biological process	1	279	18	20061	0.0555556	0.222912	0.286185
GO:0060292	long-term synaptic depression	biological_process	regulation of biological process	1	279	18	20061	0.0555556	0.222912	0.286185
GO:0061001	regulation of dendritic spine morphogenesis	biological_process	developmental process	1	279	18	20061	0.0555556	0.222912	0.286185
GO:0070208	protein heterotrimerization	biological_process	cellular process	1	279	18	20061	0.0555556	0.222912	0.286185
GO:0097067	cellular response to thyroid hormone stimulus	biological_process	response to stimulus	1	279	18	20061	0.0555556	0.222912	0.286185
GO:1902236	negative regulation of endoplasmic reticulum stress-induced intrinsic apoptotic signaling pathway	biological_process	regulation of biological process	1	279	18	20061	0.0555556	0.222912	0.286185
GO:1904754	positive regulation of vascular associated smooth muscle cell migration	biological_process	regulation of biological process	1	279	18	20061	0.0555556	0.222912	0.286185
GO:2000059	negative regulation of ubiquitin-dependent protein catabolic process	biological_process	metabolic process	1	279	18	20061	0.0555556	0.222912	0.286185
GO:0010212	response to ionizing radiation	biological_process	response to stimulus	2	279	64	20061	0.03125	0.22353	0.286781
GO:2000300	regulation of synaptic vesicle exocytosis	biological_process	regulation of biological process	2	279	65	20061	0.0307692	0.228659	0.293161
GO:0005978	glycogen biosynthetic process	biological_process	metabolic process	1	279	19	20061	0.0526316	0.233729	0.296492
GO:0009629	response to gravity	biological_process	response to stimulus	1	279	19	20061	0.0526316	0.233729	0.296492
GO:0021522	spinal cord motor neuron differentiation	biological_process	developmental process	1	279	19	20061	0.0526316	0.233729	0.296492
GO:0021756	striatum development	biological_process	multicellular organismal process	1	279	19	20061	0.0526316	0.233729	0.296492
GO:0030500	regulation of bone mineralization	biological_process	developmental process	1	279	19	20061	0.0526316	0.233729	0.296492
GO:0031103	axon regeneration	biological_process	developmental process	1	279	19	20061	0.0526316	0.233729	0.296492
GO:0042462	eye photoreceptor cell development	biological_process	developmental process	1	279	19	20061	0.0526316	0.233729	0.296492
GO:0042692	muscle cell differentiation	biological_process	developmental process	1	279	19	20061	0.0526316	0.233729	0.296492
GO:0045056	transcytosis	biological_process	localization	1	279	19	20061	0.0526316	0.233729	0.296492
GO:0045745	positive regulation of G protein-coupled receptor signaling pathway	biological_process	regulation of biological process	1	279	19	20061	0.0526316	0.233729	0.296492
GO:0045778	positive regulation of ossification	biological_process	regulation of biological process	1	279	19	20061	0.0526316	0.233729	0.296492
GO:0048265	response to pain	biological_process	response to stimulus	1	279	19	20061	0.0526316	0.233729	0.296492
GO:0048738	cardiac muscle tissue development	biological_process	developmental process	1	279	19	20061	0.0526316	0.233729	0.296492
GO:0060021	roof of mouth development	biological_process	developmental process	2	279	66	20061	0.030303	0.233797	0.296492
GO:0061178	regulation of insulin secretion involved in cellular response to glucose stimulus	biological_process	regulation of biological process	1	279	19	20061	0.0526316	0.233729	0.296492
GO:1903827	regulation of cellular protein localization	biological_process	regulation of biological process	1	279	19	20061	0.0526316	0.233729	0.296492
GO:0001938	positive regulation of endothelial cell proliferation	biological_process	regulation of biological process	2	279	67	20061	0.0298507	0.238941	0.30281
GO:0098609	cell-cell adhesion	biological_process	biological adhesion	3	279	122	20061	0.0245902	0.241087	0.305323
GO:0006165	nucleoside diphosphate phosphorylation	biological_process	metabolic process	1	279	20	20061	0.05	0.244396	0.305781
GO:0006306	DNA methylation	biological_process	metabolic process	1	279	20	20061	0.05	0.244396	0.305781
GO:0006883	cellular sodium ion homeostasis	biological_process	cellular process	1	279	20	20061	0.05	0.244396	0.305781
GO:0007194	negative regulation of adenylate cyclase activity	biological_process	biological regulation	1	279	20	20061	0.05	0.244396	0.305781
GO:0016571	histone methylation	biological_process	metabolic process	1	279	20	20061	0.05	0.244396	0.305781
GO:0019229	regulation of vasoconstriction	biological_process	regulation of biological process	1	279	20	20061	0.05	0.244396	0.305781
GO:0022408	negative regulation of cell-cell adhesion	biological_process	biological adhesion	1	279	20	20061	0.05	0.244396	0.305781
GO:0033365	protein localization to organelle	biological_process	localization	1	279	20	20061	0.05	0.244396	0.305781
GO:0034113	heterotypic cell-cell adhesion	biological_process	biological adhesion	1	279	20	20061	0.05	0.244396	0.305781
GO:0043393	regulation of protein binding	biological_process	biological regulation	1	279	20	20061	0.05	0.244396	0.305781
GO:0045987	positive regulation of smooth muscle contraction	biological_process	regulation of biological process	1	279	20	20061	0.05	0.244396	0.305781
GO:0050966	detection of mechanical stimulus involved in sensory perception of pain	biological_process	response to stimulus	1	279	20	20061	0.05	0.244396	0.305781
GO:0060992	response to fungicide	biological_process	response to stimulus	1	279	20	20061	0.05	0.244396	0.305781
GO:0061436	establishment of skin barrier	biological_process	developmental process	1	279	20	20061	0.05	0.244396	0.305781
GO:0071287	cellular response to manganese ion	biological_process	response to stimulus	1	279	20	20061	0.05	0.244396	0.305781
GO:0090050	positive regulation of cell migration involved in sprouting angiogenesis	biological_process	developmental process	1	279	20	20061	0.05	0.244396	0.305781
GO:1904706	negative regulation of vascular smooth muscle cell proliferation	biological_process	regulation of biological process	1	279	20	20061	0.05	0.244396	0.305781
GO:2001224	positive regulation of neuron migration	biological_process	developmental process	1	279	20	20061	0.05	0.244396	0.305781
GO:0007623	circadian rhythm	biological_process	rhythmic process	3	279	124	20061	0.0241935	0.24851	0.310721
GO:0045732	positive regulation of protein catabolic process	biological_process	metabolic process	2	279	69	20061	0.0289855	0.249246	0.311432
GO:0001659	temperature homeostasis	biological_process	biological regulation	1	279	21	20061	0.047619	0.254915	0.3164
GO:0001944	vasculature development	biological_process	developmental process	1	279	21	20061	0.047619	0.254915	0.3164
GO:0006882	cellular zinc ion homeostasis	biological_process	cellular process	1	279	21	20061	0.047619	0.254915	0.3164
GO:0010906	regulation of glucose metabolic process	biological_process	metabolic process	1	279	21	20061	0.047619	0.254915	0.3164
GO:0012501	programmed cell death	biological_process	cellular process	1	279	21	20061	0.047619	0.254915	0.3164
GO:0042474	middle ear morphogenesis	biological_process	developmental process	1	279	21	20061	0.047619	0.254915	0.3164
GO:0043011	myeloid dendritic cell differentiation	biological_process	developmental process	1	279	21	20061	0.047619	0.254915	0.3164
GO:0045104	intermediate filament cytoskeleton organization	biological_process	cellular process	1	279	21	20061	0.047619	0.254915	0.3164
GO:0046777	protein autophosphorylation	biological_process	metabolic process	4	279	184	20061	0.0217391	0.253974	0.3164
GO:1902042	negative regulation of extrinsic apoptotic signaling pathway via death domain receptors	biological_process	regulation of biological process	1	279	21	20061	0.047619	0.254915	0.3164
GO:0001558	regulation of cell growth	biological_process	regulation of biological process	2	279	71	20061	0.028169	0.259564	0.321742
GO:0045596	negative regulation of cell differentiation	biological_process	developmental process	2	279	71	20061	0.028169	0.259564	0.321742
GO:0001708	cell fate specification	biological_process	developmental process	1	279	22	20061	0.0454545	0.265288	0.325811
GO:0007178	transmembrane receptor protein serine/threonine kinase signaling pathway	biological_process	regulation of biological process	1	279	22	20061	0.0454545	0.265288	0.325811
GO:0007498	mesoderm development	biological_process	developmental process	1	279	22	20061	0.0454545	0.265288	0.325811
GO:0009651	response to salt stress	biological_process	response to stimulus	1	279	22	20061	0.0454545	0.265288	0.325811
GO:0010269	response to selenium ion	biological_process	response to stimulus	1	279	22	20061	0.0454545	0.265288	0.325811
GO:0010460	positive regulation of heart rate	biological_process	regulation of biological process	1	279	22	20061	0.0454545	0.265288	0.325811
GO:0010719	negative regulation of epithelial to mesenchymal transition	biological_process	developmental process	1	279	22	20061	0.0454545	0.265288	0.325811
GO:0032148	activation of protein kinase B activity	biological_process	metabolic process	1	279	22	20061	0.0454545	0.265288	0.325811
GO:0034698	response to gonadotropin	biological_process	response to stimulus	1	279	22	20061	0.0454545	0.265288	0.325811
GO:0043153	entrainment of circadian clock by photoperiod	biological_process	rhythmic process	1	279	22	20061	0.0454545	0.265288	0.325811
GO:0045216	cell-cell junction organization	biological_process	cellular process	1	279	22	20061	0.0454545	0.265288	0.325811
GO:0045475	locomotor rhythm	biological_process	rhythmic process	1	279	22	20061	0.0454545	0.265288	0.325811
GO:0045736	negative regulation of cyclin-dependent protein serine/threonine kinase activity	biological_process	metabolic process	1	279	22	20061	0.0454545	0.265288	0.325811
GO:0060045	positive regulation of cardiac muscle cell proliferation	biological_process	developmental process	1	279	22	20061	0.0454545	0.265288	0.325811
GO:0001525	angiogenesis	biological_process	developmental process	4	279	191	20061	0.0209424	0.275395	0.334851
GO:0002026	regulation of the force of heart contraction	biological_process	regulation of biological process	1	279	23	20061	0.0434783	0.275517	0.334851
GO:0007405	neuroblast proliferation	biological_process	developmental process	1	279	23	20061	0.0434783	0.275517	0.334851
GO:0010226	response to lithium ion	biological_process	response to stimulus	1	279	23	20061	0.0434783	0.275517	0.334851
GO:0030279	negative regulation of ossification	biological_process	regulation of biological process	1	279	23	20061	0.0434783	0.275517	0.334851
GO:0030521	androgen receptor signaling pathway	biological_process	regulation of biological process	1	279	23	20061	0.0434783	0.275517	0.334851
GO:0031000	response to caffeine	biological_process	response to stimulus	1	279	23	20061	0.0434783	0.275517	0.334851
GO:0035904	aorta development	biological_process	developmental process	1	279	23	20061	0.0434783	0.275517	0.334851
GO:0043525	positive regulation of neuron apoptotic process	biological_process	regulation of biological process	2	279	74	20061	0.027027	0.275047	0.334851
GO:0045444	fat cell differentiation	biological_process	developmental process	2	279	74	20061	0.027027	0.275047	0.334851
GO:0045445	myoblast differentiation	biological_process	developmental process	1	279	23	20061	0.0434783	0.275517	0.334851
GO:0046426	negative regulation of JAK-STAT cascade	biological_process	regulation of biological process	1	279	23	20061	0.0434783	0.275517	0.334851
GO:0046579	positive regulation of Ras protein signal transduction	biological_process	regulation of biological process	1	279	23	20061	0.0434783	0.275517	0.334851
GO:0048260	positive regulation of receptor-mediated endocytosis	biological_process	regulation of biological process	1	279	23	20061	0.0434783	0.275517	0.334851
GO:0051259	protein complex oligomerization	biological_process	cellular process	2	279	74	20061	0.027027	0.275047	0.334851
GO:0051481	negative regulation of cytosolic calcium ion concentration	biological_process	cellular process	1	279	23	20061	0.0434783	0.275517	0.334851
GO:0051092	positive regulation of NF-kappaB transcription factor activity	biological_process	metabolic process	3	279	133	20061	0.0225564	0.282285	0.342854
GO:0000902	cell morphogenesis	biological_process	developmental process	2	279	76	20061	0.0263158	0.285362	0.343978
GO:0001824	blastocyst development	biological_process	developmental process	1	279	24	20061	0.0416667	0.285605	0.343978
GO:0006970	response to osmotic stress	biological_process	response to stimulus	1	279	24	20061	0.0416667	0.285605	0.343978
GO:0007140	male meiotic nuclear division	biological_process	reproduction	1	279	24	20061	0.0416667	0.285605	0.343978
GO:0007179	transforming growth factor beta receptor signaling pathway	biological_process	regulation of biological process	2	279	76	20061	0.0263158	0.285362	0.343978
GO:0010971	positive regulation of G2/M transition of mitotic cell cycle	biological_process	regulation of biological process	1	279	24	20061	0.0416667	0.285605	0.343978
GO:0042113	B cell activation	biological_process	immune system process	1	279	24	20061	0.0416667	0.285605	0.343978
GO:0042311	vasodilation	biological_process	multicellular organismal process	1	279	24	20061	0.0416667	0.285605	0.343978
GO:0060122	inner ear receptor cell stereocilium organization	biological_process	developmental process	1	279	24	20061	0.0416667	0.285605	0.343978
GO:0060425	lung morphogenesis	biological_process	developmental process	1	279	24	20061	0.0416667	0.285605	0.343978
GO:0061179	negative regulation of insulin secretion involved in cellular response to glucose stimulus	biological_process	regulation of biological process	1	279	24	20061	0.0416667	0.285605	0.343978
GO:0071280	cellular response to copper ion	biological_process	response to stimulus	1	279	24	20061	0.0416667	0.285605	0.343978
GO:0097150	neuronal stem cell population maintenance	biological_process	developmental process	1	279	24	20061	0.0416667	0.285605	0.343978
GO:0006665	sphingolipid metabolic process	biological_process	metabolic process	1	279	25	20061	0.04	0.295552	0.352774
GO:0014075	response to amine	biological_process	response to stimulus	1	279	25	20061	0.04	0.295552	0.352774
GO:0018345	protein palmitoylation	biological_process	metabolic process	1	279	25	20061	0.04	0.295552	0.352774
GO:0032259	methylation	biological_process	metabolic process	3	279	136	20061	0.0220588	0.293642	0.352774
GO:0033197	response to vitamin E	biological_process	response to stimulus	1	279	25	20061	0.04	0.295552	0.352774
GO:0035329	hippo signaling	biological_process	regulation of biological process	1	279	25	20061	0.04	0.295552	0.352774
GO:0042832	defense response to protozoan	biological_process	response to stimulus	1	279	25	20061	0.04	0.295552	0.352774
GO:0045332	phospholipid translocation	biological_process	localization	1	279	25	20061	0.04	0.295552	0.352774
GO:0060416	response to growth hormone	biological_process	response to stimulus	1	279	25	20061	0.04	0.295552	0.352774
GO:0061003	positive regulation of dendritic spine morphogenesis	biological_process	developmental process	1	279	25	20061	0.04	0.295552	0.352774
GO:1904659	glucose transmembrane transport	biological_process	localization	1	279	25	20061	0.04	0.295552	0.352774
GO:2000352	negative regulation of endothelial cell apoptotic process	biological_process	regulation of biological process	1	279	25	20061	0.04	0.295552	0.352774
GO:2001235	positive regulation of apoptotic signaling pathway	biological_process	regulation of biological process	1	279	25	20061	0.04	0.295552	0.352774
GO:2001244	positive regulation of intrinsic apoptotic signaling pathway	biological_process	regulation of biological process	1	279	25	20061	0.04	0.295552	0.352774
GO:0034765	regulation of ion transmembrane transport	biological_process	regulation of biological process	3	279	138	20061	0.0217391	0.30123	0.359322
GO:0007413	axonal fasciculation	biological_process	developmental process	1	279	26	20061	0.0384615	0.305362	0.361709
GO:0007585	respiratory gaseous exchange	biological_process	multicellular organismal process	1	279	26	20061	0.0384615	0.305362	0.361709
GO:0008150	biological_process	biological_process	biological_process	29	279	1879	20061	0.0154337	0.304855	0.361709
GO:0010592	positive regulation of lamellipodium assembly	biological_process	regulation of biological process	1	279	26	20061	0.0384615	0.305362	0.361709
GO:0021772	olfactory bulb development	biological_process	developmental process	1	279	26	20061	0.0384615	0.305362	0.361709
GO:0033137	negative regulation of peptidyl-serine phosphorylation	biological_process	metabolic process	1	279	26	20061	0.0384615	0.305362	0.361709
GO:0034341	response to interferon-gamma	biological_process	immune system process	1	279	26	20061	0.0384615	0.305362	0.361709
GO:0035235	ionotropic glutamate receptor signaling pathway	biological_process	regulation of biological process	1	279	26	20061	0.0384615	0.305362	0.361709
GO:0043552	positive regulation of phosphatidylinositol 3-kinase activity	biological_process	metabolic process	1	279	26	20061	0.0384615	0.305362	0.361709
GO:0050905	neuromuscular process	biological_process	multicellular organismal process	1	279	26	20061	0.0384615	0.305362	0.361709
GO:0099175	regulation of postsynapse organization	biological_process	regulation of biological process	1	279	26	20061	0.0384615	0.305362	0.361709
GO:0009791	post-embryonic development	biological_process	developmental process	2	279	81	20061	0.0246914	0.311069	0.36777
GO:0043087	regulation of GTPase activity	biological_process	biological regulation	2	279	81	20061	0.0246914	0.311069	0.36777
GO:0071277	cellular response to calcium ion	biological_process	response to stimulus	2	279	81	20061	0.0246914	0.311069	0.36777
GO:0035556	intracellular signal transduction	biological_process	regulation of biological process	8	279	461	20061	0.0173536	0.312694	0.369457
GO:0001937	negative regulation of endothelial cell proliferation	biological_process	regulation of biological process	1	279	27	20061	0.037037	0.315035	0.369884
GO:0008643	carbohydrate transport	biological_process	localization	1	279	27	20061	0.037037	0.315035	0.369884
GO:0016239	positive regulation of macroautophagy	biological_process	metabolic process	1	279	27	20061	0.037037	0.315035	0.369884
GO:0030511	positive regulation of transforming growth factor beta receptor signaling pathway	biological_process	regulation of biological process	1	279	27	20061	0.037037	0.315035	0.369884
GO:0031032	actomyosin structure organization	biological_process	cellular process	1	279	27	20061	0.037037	0.315035	0.369884
GO:0046697	decidualization	biological_process	developmental process	1	279	27	20061	0.037037	0.315035	0.369884
GO:0048663	neuron fate commitment	biological_process	developmental process	1	279	27	20061	0.037037	0.315035	0.369884
GO:0060612	adipose tissue development	biological_process	developmental process	1	279	27	20061	0.037037	0.315035	0.369884
GO:0060976	coronary vasculature development	biological_process	developmental process	1	279	27	20061	0.037037	0.315035	0.369884
GO:2000179	positive regulation of neural precursor cell proliferation	biological_process	regulation of biological process	1	279	27	20061	0.037037	0.315035	0.369884
GO:0010977	negative regulation of neuron projection development	biological_process	developmental process	2	279	82	20061	0.0243902	0.31619	0.371007
GO:0006139	nucleobase-containing compound metabolic process	biological_process	metabolic process	1	279	28	20061	0.0357143	0.324574	0.378703
GO:0030878	thyroid gland development	biological_process	developmental process	1	279	28	20061	0.0357143	0.324574	0.378703
GO:0033077	T cell differentiation in thymus	biological_process	developmental process	1	279	28	20061	0.0357143	0.324574	0.378703
GO:0035025	positive regulation of Rho protein signal transduction	biological_process	regulation of biological process	1	279	28	20061	0.0357143	0.324574	0.378703
GO:0035987	endodermal cell differentiation	biological_process	developmental process	1	279	28	20061	0.0357143	0.324574	0.378703
GO:0043392	negative regulation of DNA binding	biological_process	biological regulation	1	279	28	20061	0.0357143	0.324574	0.378703
GO:0071372	cellular response to follicle-stimulating hormone stimulus	biological_process	response to stimulus	1	279	28	20061	0.0357143	0.324574	0.378703
GO:0097192	extrinsic apoptotic signaling pathway in absence of ligand	biological_process	regulation of biological process	1	279	28	20061	0.0357143	0.324574	0.378703
GO:2000378	negative regulation of reactive oxygen species metabolic process	biological_process	metabolic process	1	279	28	20061	0.0357143	0.324574	0.378703
GO:0030307	positive regulation of cell growth	biological_process	regulation of biological process	2	279	85	20061	0.0235294	0.331499	0.386542
GO:0030001	metal ion transport	biological_process	localization	1	279	29	20061	0.0344828	0.333981	0.388466
GO:0030534	adult behavior	biological_process	behavior	1	279	29	20061	0.0344828	0.333981	0.388466
GO:0048675	axon extension	biological_process	multicellular organismal process	1	279	29	20061	0.0344828	0.333981	0.388466
GO:0071361	cellular response to ethanol	biological_process	response to stimulus	1	279	29	20061	0.0344828	0.333981	0.388466
GO:0006469	negative regulation of protein kinase activity	biological_process	metabolic process	2	279	86	20061	0.0232558	0.336581	0.39076
GO:0006874	cellular calcium ion homeostasis	biological_process	cellular process	2	279	86	20061	0.0232558	0.336581	0.39076
GO:0070301	cellular response to hydrogen peroxide	biological_process	response to stimulus	2	279	86	20061	0.0232558	0.336581	0.39076
GO:0007026	negative regulation of microtubule depolymerization	biological_process	regulation of biological process	1	279	30	20061	0.0333333	0.343257	0.396145
GO:0007631	feeding behavior	biological_process	behavior	1	279	30	20061	0.0333333	0.343257	0.396145
GO:0016310	phosphorylation	biological_process	cellular process	10	279	610	20061	0.0163934	0.34334	0.396145
GO:0021537	telencephalon development	biological_process	developmental process	1	279	30	20061	0.0333333	0.343257	0.396145
GO:0043523	regulation of neuron apoptotic process	biological_process	regulation of biological process	1	279	30	20061	0.0333333	0.343257	0.396145
GO:0045880	positive regulation of smoothened signaling pathway	biological_process	regulation of biological process	1	279	30	20061	0.0333333	0.343257	0.396145
GO:0048514	blood vessel morphogenesis	biological_process	developmental process	1	279	30	20061	0.0333333	0.343257	0.396145
GO:0048873	homeostasis of number of cells within a tissue	biological_process	biological regulation	1	279	30	20061	0.0333333	0.343257	0.396145
GO:0070059	intrinsic apoptotic signaling pathway in response to endoplasmic reticulum stress	biological_process	regulation of biological process	1	279	30	20061	0.0333333	0.343257	0.396145
GO:1905606	regulation of presynapse assembly	biological_process	regulation of biological process	1	279	30	20061	0.0333333	0.343257	0.396145
GO:0016477	cell migration	biological_process	locomotion	4	279	214	20061	0.0186916	0.347352	0.400527
GO:0002053	positive regulation of mesenchymal cell proliferation	biological_process	regulation of biological process	1	279	31	20061	0.0322581	0.352404	0.403859
GO:0007214	gamma-aminobutyric acid signaling pathway	biological_process	regulation of biological process	1	279	31	20061	0.0322581	0.352404	0.403859
GO:0007369	gastrulation	biological_process	developmental process	1	279	31	20061	0.0322581	0.352404	0.403859
GO:0010038	response to metal ion	biological_process	response to stimulus	1	279	31	20061	0.0322581	0.352404	0.403859
GO:0010165	response to X-ray	biological_process	response to stimulus	1	279	31	20061	0.0322581	0.352404	0.403859
GO:0010634	positive regulation of epithelial cell migration	biological_process	regulation of biological process	1	279	31	20061	0.0322581	0.352404	0.403859
GO:0030041	actin filament polymerization	biological_process	cellular process	1	279	31	20061	0.0322581	0.352404	0.403859
GO:0048008	platelet-derived growth factor receptor signaling pathway	biological_process	regulation of biological process	1	279	31	20061	0.0322581	0.352404	0.403859
GO:0090102	cochlea development	biological_process	developmental process	1	279	31	20061	0.0322581	0.352404	0.403859
GO:0090200	positive regulation of release of cytochrome c from mitochondria	biological_process	regulation of biological process	1	279	31	20061	0.0322581	0.352404	0.403859
GO:0071356	cellular response to tumor necrosis factor	biological_process	response to stimulus	3	279	152	20061	0.0197368	0.354449	0.405954
GO:0043547	positive regulation of GTPase activity	biological_process	biological regulation	5	279	282	20061	0.0177305	0.355674	0.407108
GO:0048511	rhythmic process	biological_process	rhythmic process	2	279	90	20061	0.0222222	0.356787	0.408132
GO:0032008	positive regulation of TOR signaling	biological_process	response to stimulus	1	279	32	20061	0.03125	0.361424	0.412426
GO:0035249	synaptic transmission, glutamatergic	biological_process	signaling	1	279	32	20061	0.03125	0.361424	0.412426
GO:0050806	positive regulation of synaptic transmission	biological_process	regulation of biological process	1	279	32	20061	0.03125	0.361424	0.412426
GO:0051881	regulation of mitochondrial membrane potential	biological_process	biological regulation	1	279	32	20061	0.03125	0.361424	0.412426
GO:0007160	cell-matrix adhesion	biological_process	biological adhesion	2	279	91	20061	0.021978	0.361806	0.412609
GO:0006479	protein methylation	biological_process	metabolic process	1	279	33	20061	0.030303	0.37032	0.419247
GO:0007274	neuromuscular synaptic transmission	biological_process	signaling	1	279	33	20061	0.030303	0.37032	0.419247
GO:0007628	adult walking behavior	biological_process	behavior	1	279	33	20061	0.030303	0.37032	0.419247
GO:0016079	synaptic vesicle exocytosis	biological_process	signaling	1	279	33	20061	0.030303	0.37032	0.419247
GO:0030282	bone mineralization	biological_process	developmental process	1	279	33	20061	0.030303	0.37032	0.419247
GO:0032456	endocytic recycling	biological_process	localization	1	279	33	20061	0.030303	0.37032	0.419247
GO:0036120	cellular response to platelet-derived growth factor stimulus	biological_process	response to stimulus	1	279	33	20061	0.030303	0.37032	0.419247
GO:0042246	tissue regeneration	biological_process	developmental process	1	279	33	20061	0.030303	0.37032	0.419247
GO:0042572	retinol metabolic process	biological_process	metabolic process	1	279	33	20061	0.030303	0.37032	0.419247
GO:0043113	receptor clustering	biological_process	localization	1	279	33	20061	0.030303	0.37032	0.419247
GO:0071276	cellular response to cadmium ion	biological_process	response to stimulus	1	279	33	20061	0.030303	0.37032	0.419247
GO:1902895	positive regulation of pri-miRNA transcription by RNA polymerase II	biological_process	cellular process	1	279	33	20061	0.030303	0.37032	0.419247
GO:0035023	regulation of Rho protein signal transduction	biological_process	regulation of biological process	2	279	93	20061	0.0215054	0.371797	0.420665
GO:0010033	response to organic substance	biological_process	response to stimulus	3	279	157	20061	0.0191083	0.373378	0.422197
GO:0010507	negative regulation of autophagy	biological_process	metabolic process	1	279	34	20061	0.0294118	0.379091	0.426079
GO:0032094	response to food	biological_process	response to stimulus	1	279	34	20061	0.0294118	0.379091	0.426079
GO:0033280	response to vitamin D	biological_process	response to stimulus	1	279	34	20061	0.0294118	0.379091	0.426079
GO:0040018	positive regulation of multicellular organism growth	biological_process	developmental process	1	279	34	20061	0.0294118	0.379091	0.426079
GO:0045777	positive regulation of blood pressure	biological_process	multicellular organismal process	1	279	34	20061	0.0294118	0.379091	0.426079
GO:0048168	regulation of neuronal synaptic plasticity	biological_process	signaling	1	279	34	20061	0.0294118	0.379091	0.426079
GO:0048701	embryonic cranial skeleton morphogenesis	biological_process	developmental process	1	279	34	20061	0.0294118	0.379091	0.426079
GO:0050718	positive regulation of interleukin-1 beta secretion	biological_process	regulation of biological process	1	279	34	20061	0.0294118	0.379091	0.426079
GO:0050873	brown fat cell differentiation	biological_process	developmental process	1	279	34	20061	0.0294118	0.379091	0.426079
GO:0051281	positive regulation of release of sequestered calcium ion into cytosol	biological_process	regulation of biological process	1	279	34	20061	0.0294118	0.379091	0.426079
GO:0034097	response to cytokine	biological_process	response to stimulus	2	279	96	20061	0.0208333	0.386666	0.434331
GO:0008219	cell death	biological_process	cellular process	1	279	35	20061	0.0285714	0.387742	0.434494
GO:0009967	positive regulation of signal transduction	biological_process	regulation of biological process	1	279	35	20061	0.0285714	0.387742	0.434494
GO:0070507	regulation of microtubule cytoskeleton organization	biological_process	cellular process	1	279	35	20061	0.0285714	0.387742	0.434494
GO:0071375	cellular response to peptide hormone stimulus	biological_process	response to stimulus	1	279	35	20061	0.0285714	0.387742	0.434494
GO:0006368	transcription elongation from RNA polymerase II promoter	biological_process	metabolic process	1	279	36	20061	0.0277778	0.396271	0.441931
GO:0006612	protein targeting to membrane	biological_process	localization	1	279	36	20061	0.0277778	0.396271	0.441931
GO:0014065	phosphatidylinositol 3-kinase signaling	biological_process	regulation of biological process	1	279	36	20061	0.0277778	0.396271	0.441931
GO:0045494	photoreceptor cell maintenance	biological_process	multicellular organismal process	1	279	36	20061	0.0277778	0.396271	0.441931
GO:0050769	positive regulation of neurogenesis	biological_process	developmental process	1	279	36	20061	0.0277778	0.396271	0.441931
GO:0051482	positive regulation of cytosolic calcium ion concentration involved in phospholipase C-activating G protein-coupled signaling pathway	biological_process	regulation of biological process	1	279	36	20061	0.0277778	0.396271	0.441931
GO:0071398	cellular response to fatty acid	biological_process	response to stimulus	1	279	36	20061	0.0277778	0.396271	0.441931
GO:0098664	G protein-coupled serotonin receptor signaling pathway	biological_process	regulation of biological process	1	279	36	20061	0.0277778	0.396271	0.441931
GO:0009953	dorsal/ventral pattern formation	biological_process	developmental process	1	279	37	20061	0.027027	0.404683	0.450237
GO:0030155	regulation of cell adhesion	biological_process	biological adhesion	1	279	37	20061	0.027027	0.404683	0.450237
GO:0048015	phosphatidylinositol-mediated signaling	biological_process	regulation of biological process	1	279	37	20061	0.027027	0.404683	0.450237
GO:0051924	regulation of calcium ion transport	biological_process	regulation of biological process	1	279	37	20061	0.027027	0.404683	0.450237
GO:0008585	female gonad development	biological_process	reproduction	1	279	38	20061	0.0263158	0.412978	0.457016
GO:0010035	response to inorganic substance	biological_process	response to stimulus	1	279	38	20061	0.0263158	0.412978	0.457016
GO:0030177	positive regulation of Wnt signaling pathway	biological_process	regulation of biological process	1	279	38	20061	0.0263158	0.412978	0.457016
GO:0030501	positive regulation of bone mineralization	biological_process	developmental process	1	279	38	20061	0.0263158	0.412978	0.457016
GO:0035458	cellular response to interferon-beta	biological_process	response to stimulus	1	279	38	20061	0.0263158	0.412978	0.457016
GO:0043966	histone H3 acetylation	biological_process	metabolic process	1	279	38	20061	0.0263158	0.412978	0.457016
GO:0046676	negative regulation of insulin secretion	biological_process	regulation of biological process	1	279	38	20061	0.0263158	0.412978	0.457016
GO:0050772	positive regulation of axonogenesis	biological_process	developmental process	1	279	38	20061	0.0263158	0.412978	0.457016
GO:0060548	negative regulation of cell death	biological_process	regulation of biological process	2	279	101	20061	0.019802	0.411095	0.457016
GO:0006954	inflammatory response	biological_process	response to stimulus	5	279	304	20061	0.0164474	0.41622	0.460331
GO:0016311	dephosphorylation	biological_process	metabolic process	3	279	169	20061	0.0177515	0.418297	0.462355
GO:0000413	protein peptidyl-prolyl isomerization	biological_process	metabolic process	1	279	39	20061	0.025641	0.421157	0.464143
GO:0019216	regulation of lipid metabolic process	biological_process	metabolic process	1	279	39	20061	0.025641	0.421157	0.464143
GO:0032515	negative regulation of phosphoprotein phosphatase activity	biological_process	metabolic process	1	279	39	20061	0.025641	0.421157	0.464143
GO:0033993	response to lipid	biological_process	response to stimulus	1	279	39	20061	0.025641	0.421157	0.464143
GO:0051209	release of sequestered calcium ion into cytosol	biological_process	regulation of biological process	1	279	39	20061	0.025641	0.421157	0.464143
GO:0030163	protein catabolic process	biological_process	metabolic process	1	279	40	20061	0.025	0.429223	0.471641
GO:0045931	positive regulation of mitotic cell cycle	biological_process	regulation of biological process	1	279	40	20061	0.025	0.429223	0.471641
GO:0051000	positive regulation of nitric-oxide synthase activity	biological_process	metabolic process	1	279	40	20061	0.025	0.429223	0.471641
GO:0051260	protein homooligomerization	biological_process	cellular process	4	279	240	20061	0.0166667	0.428952	0.471641
GO:0070542	response to fatty acid	biological_process	response to stimulus	1	279	40	20061	0.025	0.429223	0.471641
GO:0002088	lens development in camera-type eye	biological_process	developmental process	1	279	41	20061	0.0243902	0.437177	0.478411
GO:0009966	regulation of signal transduction	biological_process	regulation of biological process	1	279	41	20061	0.0243902	0.437177	0.478411
GO:0043407	negative regulation of MAP kinase activity	biological_process	metabolic process	1	279	41	20061	0.0243902	0.437177	0.478411
GO:0045773	positive regulation of axon extension	biological_process	developmental process	1	279	41	20061	0.0243902	0.437177	0.478411
GO:0048568	embryonic organ development	biological_process	developmental process	1	279	41	20061	0.0243902	0.437177	0.478411
GO:0051290	protein heterotetramerization	biological_process	cellular process	1	279	41	20061	0.0243902	0.437177	0.478411
GO:0071353	cellular response to interleukin-4	biological_process	response to stimulus	1	279	41	20061	0.0243902	0.437177	0.478411
GO:0042130	negative regulation of T cell proliferation	biological_process	biological adhesion	1	279	42	20061	0.0238095	0.445021	0.486709
GO:0007017	microtubule-based process	biological_process	cellular process	1	279	43	20061	0.0232558	0.452755	0.493435
GO:0016575	histone deacetylation	biological_process	cellular process	1	279	43	20061	0.0232558	0.452755	0.493435
GO:0032465	regulation of cytokinesis	biological_process	regulation of biological process	1	279	43	20061	0.0232558	0.452755	0.493435
GO:0043666	regulation of phosphoprotein phosphatase activity	biological_process	metabolic process	1	279	43	20061	0.0232558	0.452755	0.493435
GO:0045776	negative regulation of blood pressure	biological_process	multicellular organismal process	1	279	43	20061	0.0232558	0.452755	0.493435
GO:0070207	protein homotrimerization	biological_process	cellular process	1	279	43	20061	0.0232558	0.452755	0.493435
GO:0006935	chemotaxis	biological_process	locomotion	2	279	110	20061	0.0181818	0.453812	0.494298
GO:0007187	G protein-coupled receptor signaling pathway, coupled to cyclic nucleotide second messenger	biological_process	regulation of biological process	1	279	44	20061	0.0227273	0.460382	0.499416
GO:0014911	positive regulation of smooth muscle cell migration	biological_process	regulation of biological process	1	279	44	20061	0.0227273	0.460382	0.499416
GO:0046326	positive regulation of glucose import	biological_process	regulation of biological process	1	279	44	20061	0.0227273	0.460382	0.499416
GO:0046427	positive regulation of JAK-STAT cascade	biological_process	regulation of biological process	1	279	44	20061	0.0227273	0.460382	0.499416
GO:0048709	oligodendrocyte differentiation	biological_process	developmental process	1	279	44	20061	0.0227273	0.460382	0.499416
GO:0070555	response to interleukin-1	biological_process	response to stimulus	1	279	44	20061	0.0227273	0.460382	0.499416
GO:0098655	cation transmembrane transport	biological_process	localization	1	279	44	20061	0.0227273	0.460382	0.499416
GO:0003151	outflow tract morphogenesis	biological_process	developmental process	1	279	45	20061	0.0222222	0.467904	0.506692
GO:1901216	positive regulation of neuron death	biological_process	regulation of biological process	1	279	45	20061	0.0222222	0.467904	0.506692
GO:1901998	toxin transport	biological_process	localization	1	279	45	20061	0.0222222	0.467904	0.506692
GO:0071347	cellular response to interleukin-1	biological_process	response to stimulus	2	279	114	20061	0.0175439	0.472225	0.511076
GO:0032729	positive regulation of interferon-gamma production	biological_process	regulation of biological process	1	279	46	20061	0.0217391	0.475321	0.514128
GO:0030010	establishment of cell polarity	biological_process	cellular process	1	279	47	20061	0.0212766	0.482634	0.521435
GO:0045600	positive regulation of fat cell differentiation	biological_process	developmental process	1	279	47	20061	0.0212766	0.482634	0.521435
GO:0010862	positive regulation of pathway-restricted SMAD protein phosphorylation	biological_process	metabolic process	1	279	48	20061	0.0208333	0.489847	0.527397
GO:0030218	erythrocyte differentiation	biological_process	developmental process	1	279	48	20061	0.0208333	0.489847	0.527397
GO:0035914	skeletal muscle cell differentiation	biological_process	developmental process	1	279	48	20061	0.0208333	0.489847	0.527397
GO:0045907	positive regulation of vasoconstriction	biological_process	regulation of biological process	1	279	48	20061	0.0208333	0.489847	0.527397
GO:0051480	regulation of cytosolic calcium ion concentration	biological_process	cellular process	1	279	48	20061	0.0208333	0.489847	0.527397
GO:0071345	cellular response to cytokine stimulus	biological_process	response to stimulus	1	279	48	20061	0.0208333	0.489847	0.527397
GO:0006836	neurotransmitter transport	biological_process	localization	1	279	49	20061	0.0204082	0.496959	0.534438
GO:0010811	positive regulation of cell-substrate adhesion	biological_process	biological adhesion	1	279	49	20061	0.0204082	0.496959	0.534438
GO:0007566	embryo implantation	biological_process	reproduction	1	279	50	20061	0.02	0.503972	0.541046
GO:0007601	visual perception	biological_process	multicellular organismal process	2	279	121	20061	0.0165289	0.503533	0.541046
GO:0043280	positive regulation of cysteine-type endopeptidase activity involved in apoptotic process	biological_process	metabolic process	1	279	50	20061	0.02	0.503972	0.541046
GO:0001890	placenta development	biological_process	reproduction	1	279	51	20061	0.0196078	0.510888	0.54784
GO:0050877	nervous system process	biological_process	multicellular organismal process	1	279	51	20061	0.0196078	0.510888	0.54784
GO:0060271	cilium assembly	biological_process	cellular process	3	279	195	20061	0.0153846	0.511362	0.548034
GO:0006986	response to unfolded protein	biological_process	response to stimulus	1	279	52	20061	0.0192308	0.517707	0.554199
GO:0010288	response to lead ion	biological_process	response to stimulus	1	279	52	20061	0.0192308	0.517707	0.554199
GO:0009617	response to bacterium	biological_process	response to stimulus	2	279	125	20061	0.016	0.520878	0.557274
GO:0071222	cellular response to lipopolysaccharide	biological_process	response to stimulus	3	279	198	20061	0.0151515	0.521605	0.557732
GO:0043401	steroid hormone mediated signaling pathway	biological_process	cellular process	1	279	53	20061	0.0188679	0.524432	0.560114
GO:0045787	positive regulation of cell cycle	biological_process	positive regulation of biological process	1	279	53	20061	0.0188679	0.524432	0.560114
GO:0006814	sodium ion transport	biological_process	localization	2	279	126	20061	0.015873	0.52515	0.560561
GO:0008217	regulation of blood pressure	biological_process	multicellular organismal process	1	279	54	20061	0.0185185	0.531064	0.566549
GO:0072659	protein localization to plasma membrane	biological_process	localization	2	279	128	20061	0.015625	0.533619	0.56895
GO:0007188	adenylate cyclase-modulating G protein-coupled receptor signaling pathway	biological_process	regulation of biological process	1	279	55	20061	0.0181818	0.537603	0.571892
GO:0009314	response to radiation	biological_process	response to stimulus	1	279	55	20061	0.0181818	0.537603	0.571892
GO:0040008	regulation of growth	biological_process	regulation of biological process	1	279	55	20061	0.0181818	0.537603	0.571892
GO:0042594	response to starvation	biological_process	response to stimulus	1	279	55	20061	0.0181818	0.537603	0.571892
GO:0005975	carbohydrate metabolic process	biological_process	metabolic process	3	279	203	20061	0.0147783	0.538415	0.57243
GO:0051384	response to glucocorticoid	biological_process	response to stimulus	2	279	130	20061	0.0153846	0.541984	0.575896
GO:0006644	phospholipid metabolic process	biological_process	metabolic process	1	279	56	20061	0.0178571	0.544052	0.576781
GO:0007200	phospholipase C-activating G protein-coupled receptor signaling pathway	biological_process	regulation of biological process	1	279	56	20061	0.0178571	0.544052	0.576781
GO:0010923	negative regulation of phosphatase activity	biological_process	metabolic process	1	279	56	20061	0.0178571	0.544052	0.576781
GO:0046034	ATP metabolic process	biological_process	metabolic process	1	279	56	20061	0.0178571	0.544052	0.576781
GO:0001541	ovarian follicle development	biological_process	developmental process	1	279	57	20061	0.0175439	0.550411	0.582531
GO:0009409	response to cold	biological_process	response to stimulus	1	279	57	20061	0.0175439	0.550411	0.582531
GO:0034613	cellular protein localization	biological_process	localization	1	279	57	20061	0.0175439	0.550411	0.582531
GO:0006936	muscle contraction	biological_process	multicellular organismal process	1	279	58	20061	0.0172414	0.556681	0.5885
GO:0010506	regulation of autophagy	biological_process	metabolic process	1	279	58	20061	0.0172414	0.556681	0.5885
GO:0000226	microtubule cytoskeleton organization	biological_process	cellular process	2	279	134	20061	0.0149254	0.5584	0.589984
GO:0002250	adaptive immune response	biological_process	immune system process	2	279	136	20061	0.0147059	0.56645	0.598151
GO:0007595	lactation	biological_process	developmental process	1	279	60	20061	0.0166667	0.568962	0.599448
GO:0030183	B cell differentiation	biological_process	developmental process	1	279	60	20061	0.0166667	0.568962	0.599448
GO:0050729	positive regulation of inflammatory response	biological_process	regulation of biological process	1	279	60	20061	0.0166667	0.568962	0.599448
GO:0070098	chemokine-mediated signaling pathway	biological_process	regulation of biological process	1	279	60	20061	0.0166667	0.568962	0.599448
GO:0001932	regulation of protein phosphorylation	biological_process	metabolic process	1	279	61	20061	0.0163934	0.574975	0.605441
GO:0006805	xenobiotic metabolic process	biological_process	metabolic process	1	279	62	20061	0.016129	0.580904	0.610652
GO:0010942	positive regulation of cell death	biological_process	regulation of biological process	1	279	62	20061	0.016129	0.580904	0.610652
GO:0032956	regulation of actin cytoskeleton organization	biological_process	regulation of biological process	1	279	62	20061	0.016129	0.580904	0.610652
GO:0019827	stem cell population maintenance	biological_process	developmental process	1	279	64	20061	0.015625	0.592516	0.622158
GO:0060079	excitatory postsynaptic potential	biological_process	regulation of biological process	1	279	64	20061	0.015625	0.592516	0.622158
GO:0018107	peptidyl-threonine phosphorylation	biological_process	metabolic process	1	279	65	20061	0.0153846	0.598201	0.62707
GO:0030216	keratinocyte differentiation	biological_process	developmental process	1	279	65	20061	0.0153846	0.598201	0.62707
GO:0032755	positive regulation of interleukin-6 production	biological_process	regulation of biological process	1	279	65	20061	0.0153846	0.598201	0.62707
GO:0006508	proteolysis	biological_process	metabolic process	8	279	601	20061	0.0133111	0.599858	0.628454
GO:0043408	regulation of MAPK cascade	biological_process	metabolic process	1	279	66	20061	0.0151515	0.603807	0.632238
GO:0006006	glucose metabolic process	biological_process	metabolic process	1	279	67	20061	0.0149254	0.609335	0.637669
GO:0045665	negative regulation of neuron differentiation	biological_process	developmental process	1	279	68	20061	0.0147059	0.614787	0.643013
GO:0008203	cholesterol metabolic process	biological_process	metabolic process	1	279	69	20061	0.0144928	0.620162	0.64791
GO:1990090	cellular response to nerve growth factor stimulus	biological_process	response to stimulus	1	279	69	20061	0.0144928	0.620162	0.64791
GO:0007224	smoothened signaling pathway	biological_process	regulation of biological process	1	279	70	20061	0.0142857	0.625463	0.652354
GO:0032436	positive regulation of proteasomal ubiquitin-dependent protein catabolic process	biological_process	metabolic process	1	279	70	20061	0.0142857	0.625463	0.652354
GO:0051028	mRNA transport	biological_process	localization	1	279	70	20061	0.0142857	0.625463	0.652354
GO:1903508	positive regulation of nucleic acid-templated transcription	biological_process	metabolic process	1	279	71	20061	0.0140845	0.63069	0.657439
GO:0007050	cell cycle arrest	biological_process	regulation of biological process	1	279	72	20061	0.0138889	0.635845	0.662442
GO:0010951	negative regulation of endopeptidase activity	biological_process	metabolic process	2	279	155	20061	0.0129032	0.637627	0.663928
GO:0032091	negative regulation of protein binding	biological_process	biological regulation	1	279	74	20061	0.0135135	0.64594	0.671835
GO:0034976	response to endoplasmic reticulum stress	biological_process	response to stimulus	1	279	74	20061	0.0135135	0.64594	0.671835
GO:0006396	RNA processing	biological_process	metabolic process	1	279	75	20061	0.0133333	0.650882	0.676599
GO:0002376	immune system process	biological_process	immune system process	3	279	241	20061	0.0124481	0.654318	0.679037
GO:0008283	cell proliferation	biological_process	cell proliferation	3	279	241	20061	0.0124481	0.654318	0.679037
GO:0055085	transmembrane transport	biological_process	localization	7	279	554	20061	0.0126354	0.653948	0.679037
GO:0070373	negative regulation of ERK1 and ERK2 cascade	biological_process	metabolic process	1	279	76	20061	0.0131579	0.655756	0.680151
GO:0030036	actin cytoskeleton organization	biological_process	cellular process	2	279	161	20061	0.0124224	0.658119	0.682223
GO:0006606	protein import into nucleus	biological_process	localization	1	279	77	20061	0.012987	0.660562	0.683617
GO:0042542	response to hydrogen peroxide	biological_process	response to stimulus	1	279	77	20061	0.012987	0.660562	0.683617
GO:0046330	positive regulation of JNK cascade	biological_process	metabolic process	1	279	77	20061	0.012987	0.660562	0.683617
GO:0007018	microtubule-based movement	biological_process	cellular process	1	279	79	20061	0.0126582	0.669973	0.691824
GO:0008104	protein localization	biological_process	localization	1	279	79	20061	0.0126582	0.669973	0.691824
GO:0048661	positive regulation of smooth muscle cell proliferation	biological_process	regulation of biological process	1	279	79	20061	0.0126582	0.669973	0.691824
GO:0060041	retina development in camera-type eye	biological_process	developmental process	1	279	79	20061	0.0126582	0.669973	0.691824
GO:0009408	response to heat	biological_process	response to stimulus	1	279	82	20061	0.0121951	0.683606	0.705512
GO:0000187	activation of MAPK activity	biological_process	metabolic process	1	279	83	20061	0.0120482	0.688025	0.70968
GO:0006470	protein dephosphorylation	biological_process	metabolic process	2	279	172	20061	0.0116279	0.693271	0.714696
GO:0050728	negative regulation of inflammatory response	biological_process	regulation of biological process	1	279	85	20061	0.0117647	0.696677	0.717812
GO:0007204	positive regulation of cytosolic calcium ion concentration	biological_process	cellular process	2	279	174	20061	0.0114943	0.699333	0.720151
GO:0010466	negative regulation of peptidase activity	biological_process	metabolic process	1	279	86	20061	0.0116279	0.700914	0.721382
GO:0007283	spermatogenesis	biological_process	reproduction	5	279	423	20061	0.0118203	0.703583	0.72373
GO:0090630	activation of GTPase activity	biological_process	biological regulation	1	279	87	20061	0.0114943	0.705091	0.724882
GO:0008202	steroid metabolic process	biological_process	metabolic process	1	279	88	20061	0.0113636	0.709211	0.728315
GO:1902600	proton transmembrane transport	biological_process	localization	1	279	88	20061	0.0113636	0.709211	0.728315
GO:0050821	protein stabilization	biological_process	biological regulation	2	279	178	20061	0.011236	0.71116	0.729916
GO:0034220	ion transmembrane transport	biological_process	localization	2	279	179	20061	0.0111732	0.714055	0.732485
GO:0050731	positive regulation of peptidyl-tyrosine phosphorylation	biological_process	positive regulation of biological process	1	279	92	20061	0.0108696	0.725123	0.743022
GO:0051592	response to calcium ion	biological_process	response to stimulus	1	279	92	20061	0.0108696	0.725123	0.743022
GO:0006952	defense response	biological_process	response to stimulus	1	279	94	20061	0.0106383	0.73275	0.750426
GO:0007229	integrin-mediated signaling pathway	biological_process	regulation of biological process	1	279	95	20061	0.0105263	0.736484	0.753837
GO:0006869	lipid transport	biological_process	localization	1	279	96	20061	0.0104167	0.740167	0.757191
GO:0035335	peptidyl-tyrosine dephosphorylation	biological_process	metabolic process	1	279	98	20061	0.0102041	0.747378	0.76415
GO:0000165	MAPK cascade	biological_process	metabolic process	1	279	101	20061	0.00990099	0.757823	0.774406
GO:0006260	DNA replication	biological_process	metabolic process	1	279	106	20061	0.00943396	0.774284	0.790362
GO:0045668	negative regulation of osteoblast differentiation	biological_process	developmental process	1	279	106	20061	0.00943396	0.774284	0.790362
GO:0051897	positive regulation of protein kinase B signaling	biological_process	regulation of biological process	1	279	108	20061	0.00925926	0.780552	0.796325
GO:0016042	lipid catabolic process	biological_process	metabolic process	1	279	109	20061	0.00917431	0.78362	0.798583
GO:0071346	cellular response to interferon-gamma	biological_process	immune system process	1	279	109	20061	0.00917431	0.78362	0.798583
GO:0051291	protein heterooligomerization	biological_process	cellular process	1	279	110	20061	0.00909091	0.786646	0.801229
GO:0016567	protein ubiquitination	biological_process	metabolic process	5	279	471	20061	0.0106157	0.787182	0.801338
GO:0007264	small GTPase mediated signal transduction	biological_process	regulation of biological process	1	279	111	20061	0.00900901	0.789629	0.803392
GO:0070588	calcium ion transmembrane transport	biological_process	localization	1	279	113	20061	0.00884956	0.795473	0.808897
GO:0006457	protein folding	biological_process	cellular process	1	279	114	20061	0.00877193	0.798333	0.810482
GO:0006629	lipid metabolic process	biological_process	metabolic process	4	279	392	20061	0.0102041	0.797548	0.810482
GO:0071407	cellular response to organic cyclic compound	biological_process	response to stimulus	1	279	114	20061	0.00877193	0.798333	0.810482
GO:0006816	calcium ion transport	biological_process	localization	1	279	118	20061	0.00847458	0.809382	0.821253
GO:0042391	regulation of membrane potential	biological_process	biological regulation	1	279	122	20061	0.00819672	0.819828	0.8314
GO:0043123	positive regulation of I-kappaB kinase/NF-kappaB signaling	biological_process	regulation of biological process	1	279	124	20061	0.00806452	0.824835	0.836024
GO:0000209	protein polyubiquitination	biological_process	metabolic process	1	279	131	20061	0.00763359	0.841293	0.85178
GO:0071805	potassium ion transmembrane transport	biological_process	localization	1	279	131	20061	0.00763359	0.841293	0.85178
GO:0006397	mRNA processing	biological_process	cellular process	2	279	237	20061	0.00843882	0.844534	0.854599
GO:0000278	mitotic cell cycle	biological_process	cellular process	1	279	134	20061	0.00746269	0.847865	0.857506
GO:0006813	potassium ion transport	biological_process	localization	1	279	138	20061	0.00724638	0.856209	0.865475
GO:0055114	oxidation-reduction process	biological_process	metabolic process	7	279	704	20061	0.00994318	0.862515	0.871378
GO:0006631	fatty acid metabolic process	biological_process	metabolic process	1	279	143	20061	0.00699301	0.866	0.874426
GO:0006811	ion transport	biological_process	localization	5	279	534	20061	0.0093633	0.867752	0.875375
GO:0051726	regulation of cell cycle	biological_process	regulation of biological process	1	279	144	20061	0.00694444	0.867877	0.875375
GO:0006979	response to oxidative stress	biological_process	response to stimulus	1	279	146	20061	0.00684932	0.871553	0.878608
GO:0018105	peptidyl-serine phosphorylation	biological_process	metabolic process	1	279	149	20061	0.00671141	0.876876	0.883498
GO:0006974	cellular response to DNA damage stimulus	biological_process	response to stimulus	3	279	359	20061	0.00835655	0.878769	0.884927
GO:0051607	defense response to virus	biological_process	immune system process	1	279	157	20061	0.00636943	0.890022	0.895776
GO:0015031	protein transport	biological_process	localization	4	279	470	20061	0.00851064	0.895096	0.900398
GO:0008380	RNA splicing	biological_process	metabolic process	1	279	195	20061	0.00512821	0.935713	0.940749
GO:0016192	vesicle-mediated transport	biological_process	localization	1	279	225	20061	0.00444444	0.957955	0.962244
GO:0045087	innate immune response	biological_process	immune system process	2	279	352	20061	0.00568182	0.958123	0.962244
GO:0006351	transcription, DNA-templated	biological_process	metabolic process	4	279	591	20061	0.00676819	0.96627	0.969904
GO:0007049	cell cycle	biological_process	cellular process	2	279	383	20061	0.00522193	0.971075	0.974204
GO:0006886	intracellular protein transport	biological_process	localization	1	279	328	20061	0.00304878	0.990263	0.992921
GO:0006412	translation	biological_process	metabolic process	1	279	455	20061	0.0021978	0.998413	1
GO:0007165	signal transduction	biological_process	regulation of biological process	17	279	2331	20061	0.00729301	0.999405	1
GO:0007186	G protein-coupled receptor signaling pathway	biological_process	regulation of biological process	10	279	2144	20061	0.00466418	0.999997	1
GO:0007608	sensory perception of smell	biological_process	multicellular organismal process	2	279	1357	20061	0.00147384	1	1
GO:0050896	response to stimulus	biological_process	response to stimulus	1	279	1271	20061	0.000786782	1	1
