# Supplementary material for: Bhlhe40/Sirt1 Axis-Regulated Mitophagy Is Implicated in All-Trans Retinoic Acid-Induced Spina Bifida Aperta
Source: Front Cell Dev Biol. 2021 Apr 27;9:644346. doi: 10.3389/fcell.2021.644346 (PMC8111003; doi:10.3389/fcell.2021.644346)
Supplement: Supplementary file 2 [file Table_2.XLS]

## Sheet: GO-C
GO_C Term ID	GO_C Term Desc	GO_C Term Level1	GO_C Term Level2	Term Candidate Gene Num	Total Candidate Gene Num	Term Gene Num	Total Gene Num	Rich Ratio	P value	Q value
GO:0005615	extracellular space	cellular_component	extracellular region part	38	289	1433	21212	0.0265178	6.32588e-05	0.00565112
GO:0031012	extracellular matrix	cellular_component	extracellular region part	13	289	260	21212	0.05	6.25882e-05	0.00565112
GO:0043235	receptor complex	cellular_component	protein-containing complex	12	289	201	21212	0.0597015	2.15154e-05	0.00565112
GO:0005667	transcription factor complex	cellular_component	cell part	11	289	220	21212	0.05	0.000228339	0.012239
GO:0030424	axon	cellular_component	cell part	17	289	462	21212	0.0367965	0.00021919	0.012239
GO:0005903	brush border	cellular_component	cell part	6	289	66	21212	0.0909091	0.000277957	0.0124154
GO:0005634	nucleus	cellular_component	organelle	106	289	6070	21212	0.0174629	0.0017145	0.0656409
GO:0062023	collagen-containing extracellular matrix	cellular_component	extracellular region part	6	289	103	21212	0.0582524	0.00287918	0.0857357
GO:0090575	RNA polymerase II transcription factor complex	cellular_component	organelle	5	289	71	21212	0.0704225	0.00283635	0.0857357
GO:0009986	cell surface	cellular_component	cell part	17	289	604	21212	0.0281457	0.004006	0.107361
GO:0005790	smooth endoplasmic reticulum	cellular_component	organelle	3	289	30	21212	0.1	0.00774182	0.172973
GO:0043005	neuron projection	cellular_component	cell part	15	289	542	21212	0.0276753	0.00774506	0.172973
GO:0005887	integral component of plasma membrane	cellular_component	membrane	23	289	1001	21212	0.022977	0.0103718	0.202852
GO:0017146	NMDA selective glutamate receptor complex	cellular_component	membrane	2	289	12	21212	0.166667	0.0111567	0.202852
GO:0061829	basal tubulobulbar complex	cellular_component	protein-containing complex	1	289	1	21212	1	0.0136244	0.202852
GO:0072517	host cell viral assembly compartment	cellular_component	other organism part	1	289	1	21212	1	0.0136244	0.202852
GO:0098753	anchored component of the cytoplasmic side of the plasma membrane	cellular_component	membrane	1	289	1	21212	1	0.0136244	0.202852
GO:0098944	postsynaptic recycling endosome membrane	cellular_component	membrane	1	289	1	21212	1	0.0136244	0.202852
GO:0001518	voltage-gated sodium channel complex	cellular_component	membrane	2	289	14	21212	0.142857	0.0151096	0.213125
GO:0005576	extracellular region	cellular_component	extracellular region	30	289	1524	21212	0.019685	0.0271542	0.227416
GO:0005584	collagen type I trimer	cellular_component	extracellular region part	1	289	2	21212	0.5	0.0270637	0.227416
GO:0005604	basement membrane	cellular_component	extracellular region part	5	289	111	21212	0.045045	0.0180425	0.227416
GO:0030425	dendrite	cellular_component	cell part	14	289	576	21212	0.0243056	0.0270929	0.227416
GO:0032433	filopodium tip	cellular_component	cell part	2	289	16	21212	0.125	0.0195718	0.227416
GO:0042568	insulin-like growth factor binary complex	cellular_component	extracellular region part	1	289	2	21212	0.5	0.0270637	0.227416
GO:0043083	synaptic cleft	cellular_component	extracellular region	2	289	17	21212	0.117647	0.0219844	0.227416
GO:0044327	dendritic spine head	cellular_component	cell part	2	289	18	21212	0.111111	0.0245131	0.227416
GO:0045202	synapse	cellular_component	synapse	15	289	630	21212	0.0238095	0.0265503	0.227416
GO:0061828	apical tubulobulbar complex	cellular_component	protein-containing complex	1	289	2	21212	0.5	0.0270637	0.227416
GO:0090651	apical cytoplasm	cellular_component	cell part	1	289	2	21212	0.5	0.0270637	0.227416
GO:0098985	asymmetric, glutamatergic, excitatory synapse	cellular_component	synapse	1	289	2	21212	0.5	0.0270637	0.227416
GO:0150001	primary dendrite	cellular_component	cell part	1	289	2	21212	0.5	0.0270637	0.227416
GO:0043292	contractile fiber	cellular_component	organelle	2	289	21	21212	0.0952381	0.0327602	0.266052
GO:0005945	6-phosphofructokinase complex	cellular_component	cell part	1	289	3	21212	0.333333	0.0403206	0.277075
GO:0008328	ionotropic glutamate receptor complex	cellular_component	membrane	2	289	23	21212	0.0869565	0.0387748	0.277075
GO:0014704	intercalated disc	cellular_component	cell junction	3	289	54	21212	0.0555556	0.0372956	0.277075
GO:0061851	leading edge of lamellipodium	cellular_component	cell part	1	289	3	21212	0.333333	0.0403206	0.277075
GO:0097454	Schwann cell microvillus	cellular_component	cell part	1	289	3	21212	0.333333	0.0403206	0.277075
GO:0098844	postsynaptic endocytic zone membrane	cellular_component	membrane	1	289	3	21212	0.333333	0.0403206	0.277075
GO:0005741	mitochondrial outer membrane	cellular_component	organelle	5	289	141	21212	0.035461	0.0440553	0.291613
GO:0016328	lateral plasma membrane	cellular_component	membrane	3	289	58	21212	0.0517241	0.0446125	0.291613
GO:0098685	Schaffer collateral - CA1 synapse	cellular_component	synapse	4	289	99	21212	0.040404	0.0465115	0.296788
GO:0005588	collagen type V trimer	cellular_component	protein-containing complex	1	289	4	21212	0.25	0.0533975	0.298136
GO:0031235	intrinsic component of the cytoplasmic side of the plasma membrane	cellular_component	membrane	1	289	4	21212	0.25	0.0533975	0.298136
GO:0031904	endosome lumen	cellular_component	membrane-enclosed lumen	1	289	4	21212	0.25	0.0533975	0.298136
GO:0031941	filamentous actin	cellular_component	organelle	2	289	27	21212	0.0740741	0.0519272	0.298136
GO:0031981	nuclear lumen	cellular_component	membrane-enclosed lumen	1	289	4	21212	0.25	0.0533975	0.298136
GO:0042567	insulin-like growth factor ternary complex	cellular_component	extracellular region part	1	289	4	21212	0.25	0.0533975	0.298136
GO:0016342	catenin complex	cellular_component	membrane	2	289	28	21212	0.0714286	0.0554313	0.303176
GO:0005720	nuclear heterochromatin	cellular_component	membrane-enclosed lumen	2	289	29	21212	0.0689655	0.0590161	0.310124
GO:0032588	trans-Golgi network membrane	cellular_component	membrane	2	289	29	21212	0.0689655	0.0590161	0.310124
GO:0098978	glutamatergic synapse	cellular_component	synapse	11	289	474	21212	0.0232068	0.0610364	0.314572
GO:0005882	intermediate filament	cellular_component	organelle	5	289	157	21212	0.0318471	0.0640459	0.323046
GO:0031315	extrinsic component of mitochondrial outer membrane	cellular_component	organelle	1	289	5	21212	0.2	0.0662968	0.323046
GO:0044307	dendritic branch	cellular_component	cell part	1	289	5	21212	0.2	0.0662968	0.323046
GO:0001725	stress fiber	cellular_component	organelle	3	289	73	21212	0.0410959	0.0777187	0.325809
GO:0005575	cellular_component	cellular_component	cellular_component	36	289	2069	21212	0.0173997	0.0757378	0.325809
GO:0005638	lamin filament	cellular_component	membrane-enclosed lumen	1	289	6	21212	0.166667	0.0790209	0.325809
GO:0005921	gap junction	cellular_component	cell junction	2	289	32	21212	0.0625	0.0702256	0.325809
GO:0032983	kainate selective glutamate receptor complex	cellular_component	membrane	1	289	6	21212	0.166667	0.0790209	0.325809
GO:0033018	sarcoplasmic reticulum lumen	cellular_component	cell part	1	289	6	21212	0.166667	0.0790209	0.325809
GO:0043198	dendritic shaft	cellular_component	cell part	3	289	73	21212	0.0410959	0.0777187	0.325809
GO:0045177	apical part of cell	cellular_component	cell part	4	289	113	21212	0.0353982	0.068885	0.325809
GO:0046696	lipopolysaccharide receptor complex	cellular_component	membrane	1	289	6	21212	0.166667	0.0790209	0.325809
GO:1903561	extracellular vesicle	cellular_component	organelle	1	289	6	21212	0.166667	0.0790209	0.325809
GO:0030027	lamellipodium	cellular_component	cell part	5	289	170	21212	0.0294118	0.083476	0.333904
GO:0043025	neuronal cell body	cellular_component	cell part	13	289	620	21212	0.0209677	0.0832129	0.333904
GO:0000790	nuclear chromatin	cellular_component	membrane-enclosed lumen	6	289	233	21212	0.0257511	0.0999719	0.34708
GO:0001527	microfibril	cellular_component	extracellular region	1	289	10	21212	0.1	0.128213	0.34708
GO:0001939	female pronucleus	cellular_component	organelle	1	289	10	21212	0.1	0.128213	0.34708
GO:0005916	fascia adherens	cellular_component	cell junction	1	289	10	21212	0.1	0.128213	0.34708
GO:0009925	basal plasma membrane	cellular_component	membrane part	2	289	43	21212	0.0465116	0.116184	0.34708
GO:0030056	hemidesmosome	cellular_component	cell junction	1	289	10	21212	0.1	0.128213	0.34708
GO:0030141	secretory granule	cellular_component	organelle	4	289	134	21212	0.0298507	0.11093	0.34708
GO:0030285	integral component of synaptic vesicle membrane	cellular_component	organelle	2	289	45	21212	0.0444444	0.125198	0.34708
GO:0030660	Golgi-associated vesicle membrane	cellular_component	membrane	1	289	10	21212	0.1	0.128213	0.34708
GO:0031301	integral component of organelle membrane	cellular_component	organelle	1	289	9	21212	0.111111	0.116166	0.34708
GO:0031618	nuclear pericentric heterochromatin	cellular_component	membrane-enclosed lumen	1	289	8	21212	0.125	0.103953	0.34708
GO:0031901	early endosome membrane	cellular_component	membrane	3	289	84	21212	0.0357143	0.107103	0.34708
GO:0032420	stereocilium	cellular_component	cell part	2	289	40	21212	0.05	0.102998	0.34708
GO:0032432	actin filament bundle	cellular_component	cell	1	289	9	21212	0.111111	0.116166	0.34708
GO:0032587	ruffle membrane	cellular_component	membrane	3	289	86	21212	0.0348837	0.112853	0.34708
GO:0032592	integral component of mitochondrial membrane	cellular_component	organelle	1	289	10	21212	0.1	0.128213	0.34708
GO:0033010	paranodal junction	cellular_component	cell junction	1	289	8	21212	0.125	0.103953	0.34708
GO:0033162	melanosome membrane	cellular_component	organelle	1	289	9	21212	0.111111	0.116166	0.34708
GO:0035097	histone methyltransferase complex	cellular_component	membrane-enclosed lumen	2	289	40	21212	0.05	0.102998	0.34708
GO:0042383	sarcolemma	cellular_component	membrane	4	289	133	21212	0.0300752	0.108714	0.34708
GO:0043195	terminal bouton	cellular_component	cell part	4	289	133	21212	0.0300752	0.108714	0.34708
GO:0044300	cerebellar mossy fiber	cellular_component	cell part	1	289	9	21212	0.111111	0.116166	0.34708
GO:0044326	dendritic spine neck	cellular_component	cell part	1	289	8	21212	0.125	0.103953	0.34708
GO:0045179	apical cortex	cellular_component	cell part	1	289	8	21212	0.125	0.103953	0.34708
GO:0045211	postsynaptic membrane	cellular_component	membrane	6	289	245	21212	0.0244898	0.119139	0.34708
GO:0060076	excitatory synapse	cellular_component	synapse	2	289	40	21212	0.05	0.102998	0.34708
GO:0060170	ciliary membrane	cellular_component	organelle	2	289	39	21212	0.0512821	0.0987011	0.34708
GO:0071437	invadopodium	cellular_component	cell part	1	289	10	21212	0.1	0.128213	0.34708
GO:0097197	tetraspanin-enriched microdomain	cellular_component	membrane	1	289	7	21212	0.142857	0.0915722	0.34708
GO:0097470	ribbon synapse	cellular_component	synapse	1	289	9	21212	0.111111	0.116166	0.34708
GO:0098982	GABA-ergic synapse	cellular_component	synapse	3	289	90	21212	0.0333333	0.124693	0.34708
GO:1990635	proximal dendrite	cellular_component	cell part	1	289	9	21212	0.111111	0.116166	0.34708
GO:0016528	sarcoplasm	cellular_component	cell part	1	289	11	21212	0.0909091	0.140096	0.371739
GO:0030864	cortical actin cytoskeleton	cellular_component	organelle	2	289	48	21212	0.0416667	0.139016	0.371739
GO:0005881	cytoplasmic microtubule	cellular_component	cell	2	289	49	21212	0.0408163	0.143693	0.377547
GO:0043197	dendritic spine	cellular_component	cell part	5	289	205	21212	0.0243902	0.149019	0.385555
GO:0045095	keratin filament	cellular_component	organelle	3	289	98	21212	0.0306122	0.149618	0.385555
GO:0030139	endocytic vesicle	cellular_component	organelle	2	289	52	21212	0.0384615	0.157914	0.403057
GO:0005614	interstitial matrix	cellular_component	extracellular region part	1	289	15	21212	0.0666667	0.186036	0.403296
GO:0005740	mitochondrial envelope	cellular_component	organelle	1	289	15	21212	0.0666667	0.186036	0.403296
GO:0005751	mitochondrial respiratory chain complex IV	cellular_component	organelle	1	289	14	21212	0.0714286	0.174785	0.403296
GO:0005802	trans-Golgi network	cellular_component	organelle	4	289	161	21212	0.0248447	0.177666	0.403296
GO:0005905	clathrin-coated pit	cellular_component	membrane	2	289	55	21212	0.0363636	0.172384	0.403296
GO:0016323	basolateral plasma membrane	cellular_component	membrane	5	289	221	21212	0.0226244	0.184544	0.403296
GO:0016324	apical plasma membrane	cellular_component	membrane	7	289	343	21212	0.0204082	0.18903	0.403296
GO:0016459	myosin complex	cellular_component	organelle	2	289	57	21212	0.0350877	0.182147	0.403296
GO:0030054	cell junction	cellular_component	cell junction	12	289	659	21212	0.0182094	0.190431	0.403296
GO:0030673	axolemma	cellular_component	cell part	1	289	16	21212	0.0625	0.197133	0.403296
GO:0031091	platelet alpha granule	cellular_component	organelle	1	289	14	21212	0.0714286	0.174785	0.403296
GO:0031258	lamellipodium membrane	cellular_component	membrane	1	289	16	21212	0.0625	0.197133	0.403296
GO:0031410	cytoplasmic vesicle	cellular_component	organelle	10	289	533	21212	0.0187617	0.193267	0.403296
GO:0031462	Cul2-RING ubiquitin ligase complex	cellular_component	cell part	1	289	15	21212	0.0666667	0.186036	0.403296
GO:0031527	filopodium membrane	cellular_component	membrane	1	289	16	21212	0.0625	0.197133	0.403296
GO:0032421	stereocilium bundle	cellular_component	cell part	1	289	16	21212	0.0625	0.197133	0.403296
GO:0032426	stereocilium tip	cellular_component	organelle	1	289	14	21212	0.0714286	0.174785	0.403296
GO:0032591	dendritic spine membrane	cellular_component	membrane	1	289	15	21212	0.0666667	0.186036	0.403296
GO:0032993	protein-DNA complex	cellular_component	protein-containing complex	2	289	53	21212	0.0377358	0.162712	0.403296
GO:0033270	paranode region of axon	cellular_component	cell part	1	289	16	21212	0.0625	0.197133	0.403296
GO:0055038	recycling endosome membrane	cellular_component	membrane	2	289	58	21212	0.0344828	0.187059	0.403296
GO:0071944	cell periphery	cellular_component	cell part	2	289	59	21212	0.0338983	0.191989	0.403296
GO:0090734	site of DNA damage	cellular_component	organelle	1	289	16	21212	0.0625	0.197133	0.403296
GO:0098690	glycinergic synapse	cellular_component	synapse	1	289	13	21212	0.0769231	0.16338	0.403296
GO:0098691	dopaminergic synapse	cellular_component	synapse	1	289	14	21212	0.0714286	0.174785	0.403296
GO:0098871	postsynaptic actin cytoskeleton	cellular_component	organelle	1	289	14	21212	0.0714286	0.174785	0.403296
GO:0005797	Golgi medial cisterna	cellular_component	cell	1	289	17	21212	0.0588235	0.20808	0.413078
GO:0005911	cell-cell junction	cellular_component	cell junction	4	289	172	21212	0.0232558	0.208031	0.413078
GO:0030659	cytoplasmic vesicle membrane	cellular_component	organelle	3	289	115	21212	0.026087	0.207016	0.413078
GO:0033268	node of Ranvier	cellular_component	cell part	1	289	17	21212	0.0588235	0.20808	0.413078
GO:0030426	growth cone	cellular_component	cell part	4	289	176	21212	0.0227273	0.219426	0.425945
GO:0042995	cell projection	cellular_component	cell part	10	289	551	21212	0.0181488	0.220919	0.425945
GO:0044309	neuron spine	cellular_component	cell	1	289	18	21212	0.0555556	0.218878	0.425945
GO:0045121	membrane raft	cellular_component	membrane	6	289	297	21212	0.020202	0.220041	0.425945
GO:0034361	very-low-density lipoprotein particle	cellular_component	extracellular region part	1	289	19	21212	0.0526316	0.229529	0.436269
GO:0045178	basal part of cell	cellular_component	cell part	1	289	19	21212	0.0526316	0.229529	0.436269
GO:0005875	microtubule associated complex	cellular_component	organelle	1	289	20	21212	0.05	0.240036	0.437617
GO:0005922	connexin complex	cellular_component	membrane	1	289	20	21212	0.05	0.240036	0.437617
GO:0034364	high-density lipoprotein particle	cellular_component	extracellular region part	1	289	20	21212	0.05	0.240036	0.437617
GO:0043194	axon initial segment	cellular_component	cell part	1	289	20	21212	0.05	0.240036	0.437617
GO:0043204	perikaryon	cellular_component	cell	4	289	182	21212	0.021978	0.236818	0.437617
GO:0044798	nuclear transcription factor complex	cellular_component	organelle	1	289	20	21212	0.05	0.240036	0.437617
GO:0042629	mast cell granule	cellular_component	organelle	1	289	21	21212	0.047619	0.2504	0.447381
GO:0043034	costamere	cellular_component	organelle	1	289	21	21212	0.047619	0.2504	0.447381
GO:1990124	messenger ribonucleoprotein complex	cellular_component	protein-containing complex	1	289	21	21212	0.047619	0.2504	0.447381
GO:0001650	fibrillar center	cellular_component	membrane-enclosed lumen	3	289	129	21212	0.0232558	0.257379	0.448461
GO:0005581	collagen trimer	cellular_component	protein-containing complex	2	289	72	21212	0.0277778	0.25716	0.448461
GO:0016234	inclusion body	cellular_component	cell part	1	289	22	21212	0.0454545	0.260623	0.448461
GO:0030018	Z disc	cellular_component	organelle	3	289	130	21212	0.0230769	0.261045	0.448461
GO:0034704	calcium channel complex	cellular_component	membrane	1	289	22	21212	0.0454545	0.260623	0.448461
GO:0035770	ribonucleoprotein granule	cellular_component	organelle	1	289	22	21212	0.0454545	0.260623	0.448461
GO:0000785	chromatin	cellular_component	organelle	3	289	133	21212	0.0225564	0.272081	0.459013
GO:0005912	adherens junction	cellular_component	cell junction	2	289	75	21212	0.0266667	0.272325	0.459013
GO:0060077	inhibitory synapse	cellular_component	synapse	1	289	23	21212	0.0434783	0.270707	0.459013
GO:0031528	microvillus membrane	cellular_component	membrane	1	289	24	21212	0.0416667	0.280654	0.470095
GO:0099055	integral component of postsynaptic membrane	cellular_component	membrane	2	289	79	21212	0.0253165	0.292523	0.486933
GO:0005902	microvillus	cellular_component	cell part	2	289	80	21212	0.025	0.297563	0.492265
GO:0030175	filopodium	cellular_component	cell part	2	289	81	21212	0.0246914	0.302598	0.497523
GO:0005913	cell-cell adherens junction	cellular_component	cell junction	2	289	86	21212	0.0232558	0.327661	0.517708
GO:0012505	endomembrane system	cellular_component	cell	2	289	84	21212	0.0238095	0.31766	0.517708
GO:0015934	large ribosomal subunit	cellular_component	organelle	1	289	29	21212	0.0344828	0.328397	0.517708
GO:0032281	AMPA glutamate receptor complex	cellular_component	cell part	1	289	29	21212	0.0344828	0.328397	0.517708
GO:0070382	exocytic vesicle	cellular_component	organelle	1	289	29	21212	0.0344828	0.328397	0.517708
GO:0098688	parallel fiber to Purkinje cell synapse	cellular_component	synapse	1	289	28	21212	0.0357143	0.319108	0.517708
GO:0099092	postsynaptic density, intracellular component	cellular_component	cell part	1	289	29	21212	0.0344828	0.328397	0.517708
GO:0005795	Golgi stack	cellular_component	organelle	1	289	30	21212	0.0333333	0.337559	0.522924
GO:0033017	sarcoplasmic reticulum membrane	cellular_component	organelle	1	289	30	21212	0.0333333	0.337559	0.522924
GO:0034451	centriolar satellite	cellular_component	organelle	1	289	30	21212	0.0333333	0.337559	0.522924
GO:0001726	ruffle	cellular_component	cell part	2	289	92	21212	0.0217391	0.357404	0.53352
GO:0005771	multivesicular body	cellular_component	organelle	1	289	33	21212	0.030303	0.364307	0.53352
GO:0005794	Golgi apparatus	cellular_component	organelle	17	289	1116	21212	0.015233	0.352944	0.53352
GO:0005901	caveola	cellular_component	membrane	2	289	91	21212	0.021978	0.352477	0.53352
GO:0030667	secretory granule membrane	cellular_component	membrane	1	289	33	21212	0.030303	0.364307	0.53352
GO:0030672	synaptic vesicle membrane	cellular_component	organelle	2	289	93	21212	0.0215054	0.362317	0.53352
GO:0031226	intrinsic component of plasma membrane	cellular_component	membrane	1	289	33	21212	0.030303	0.364307	0.53352
GO:0042734	presynaptic membrane	cellular_component	membrane	2	289	92	21212	0.0217391	0.357404	0.53352
GO:0099056	integral component of presynaptic membrane	cellular_component	membrane	2	289	91	21212	0.021978	0.352477	0.53352
GO:0099524	postsynaptic cytosol	cellular_component	cell part	1	289	32	21212	0.03125	0.355513	0.53352
GO:0033116	endoplasmic reticulum-Golgi intermediate compartment membrane	cellular_component	organelle	1	289	34	21212	0.0294118	0.372981	0.543255
GO:0000792	heterochromatin	cellular_component	organelle	1	289	35	21212	0.0285714	0.381538	0.552714
GO:0097730	non-motile cilium	cellular_component	organelle	1	289	36	21212	0.0277778	0.389978	0.558898
GO:0099060	integral component of postsynaptic specialization membrane	cellular_component	membrane	1	289	36	21212	0.0277778	0.389978	0.558898
GO:0030658	transport vesicle membrane	cellular_component	membrane	1	289	37	21212	0.027027	0.398303	0.564789
GO:0032839	dendrite cytoplasm	cellular_component	cell part	1	289	37	21212	0.027027	0.398303	0.564789
GO:0043679	axon terminus	cellular_component	cell part	2	289	101	21212	0.019802	0.401072	0.565723
GO:0008021	synaptic vesicle	cellular_component	organelle	3	289	175	21212	0.0171429	0.427268	0.599518
GO:0098686	hippocampal mossy fiber to CA3 synapse	cellular_component	synapse	1	289	42	21212	0.0238095	0.438261	0.61174
GO:0048786	presynaptic active zone	cellular_component	cell part	1	289	43	21212	0.0232558	0.44593	0.616027
GO:1990904	ribonucleoprotein complex	cellular_component	protein-containing complex	3	289	180	21212	0.0166667	0.445206	0.616027
GO:0005874	microtubule	cellular_component	organelle	5	289	325	21212	0.0153846	0.455338	0.624896
GO:0044297	cell body	cellular_component	cell part	2	289	113	21212	0.0176991	0.457013	0.624896
GO:0045111	intermediate filament cytoskeleton	cellular_component	organelle	1	289	48	21212	0.0208333	0.482735	0.656716
GO:0005737	cytoplasm	cellular_component	cell part	81	289	5897	21212	0.0137358	0.487916	0.659629
GO:0097060	synaptic membrane	cellular_component	membrane	1	289	49	21212	0.0204082	0.489799	0.659629
GO:0005759	mitochondrial matrix	cellular_component	membrane-enclosed lumen	3	289	198	21212	0.0151515	0.507758	0.670341
GO:0005770	late endosome	cellular_component	organelle	2	289	124	21212	0.016129	0.50556	0.670341
GO:0005844	polysome	cellular_component	protein-containing complex	1	289	51	21212	0.0196078	0.503639	0.670341
GO:0055037	recycling endosome	cellular_component	organelle	2	289	123	21212	0.0162602	0.501263	0.670341
GO:0009898	cytoplasmic side of plasma membrane	cellular_component	membrane	1	289	52	21212	0.0192308	0.510417	0.670548
GO:0014069	postsynaptic density	cellular_component	organelle	5	289	348	21212	0.0143678	0.51505	0.672737
GO:0030017	sarcomere	cellular_component	organelle	1	289	53	21212	0.0188679	0.517104	0.672737
GO:0001917	photoreceptor inner segment	cellular_component	cell part	1	289	54	21212	0.0185185	0.5237	0.674767
GO:0032154	cleavage furrow	cellular_component	membrane	1	289	54	21212	0.0185185	0.5237	0.674767
GO:0005622	intracellular	cellular_component	cell part	3	289	207	21212	0.0144928	0.537636	0.676462
GO:0005871	kinesin complex	cellular_component	organelle	1	289	56	21212	0.0178571	0.536623	0.676462
GO:0016529	sarcoplasmic reticulum	cellular_component	organelle	1	289	56	21212	0.0178571	0.536623	0.676462
GO:0017053	transcriptional repressor complex	cellular_component	protein-containing complex	1	289	55	21212	0.0181818	0.530206	0.676462
GO:0048471	perinuclear region of cytoplasm	cellular_component	cell part	10	289	726	21212	0.0137741	0.53112	0.676462
GO:0016604	nuclear body	cellular_component	membrane-enclosed lumen	4	289	284	21212	0.0140845	0.542965	0.679975
GO:0031463	Cul3-RING ubiquitin ligase complex	cellular_component	protein-containing complex	1	289	59	21212	0.0169492	0.555355	0.692257
GO:0031252	cell leading edge	cellular_component	cell part	1	289	62	21212	0.016129	0.573333	0.711358
GO:0005768	endosome	cellular_component	organelle	6	289	453	21212	0.013245	0.584728	0.722152
GO:0031234	extrinsic component of cytoplasmic side of plasma membrane	cellular_component	membrane	1	289	67	21212	0.0149254	0.6017	0.736327
GO:0036464	cytoplasmic ribonucleoprotein granule	cellular_component	organelle	1	289	67	21212	0.0149254	0.6017	0.736327
GO:0005938	cell cortex	cellular_component	cell part	2	289	156	21212	0.0128205	0.62988	0.756985
GO:0030133	transport vesicle	cellular_component	organelle	1	289	71	21212	0.0140845	0.623035	0.756985
GO:0098794	postsynapse	cellular_component	cell part	2	289	156	21212	0.0128205	0.62988	0.756985
GO:0099061	integral component of postsynaptic density membrane	cellular_component	cell part	1	289	72	21212	0.0138889	0.628188	0.756985
GO:1904115	axon cytoplasm	cellular_component	cell part	1	289	73	21212	0.0136986	0.633271	0.757663
GO:0030496	midbody	cellular_component	cell part	2	289	161	21212	0.0124224	0.646956	0.770597
GO:0005764	lysosome	cellular_component	organelle	4	289	329	21212	0.0121581	0.658415	0.773926
GO:0005811	lipid droplet	cellular_component	organelle	1	289	78	21212	0.0128205	0.657665	0.773926
GO:0008076	voltage-gated potassium channel complex	cellular_component	membrane	1	289	78	21212	0.0128205	0.657665	0.773926
GO:0005769	early endosome	cellular_component	organelle	3	289	249	21212	0.0120482	0.662237	0.77502
GO:0005788	endoplasmic reticulum lumen	cellular_component	organelle	1	289	80	21212	0.0125	0.666964	0.777158
GO:0031902	late endosome membrane	cellular_component	membrane	1	289	82	21212	0.0121951	0.676011	0.78429
GO:0031526	brush border membrane	cellular_component	membrane	1	289	83	21212	0.0120482	0.680442	0.786028
GO:0015630	microtubule cytoskeleton	cellular_component	cell	2	289	176	21212	0.0113636	0.694451	0.798767
GO:0031594	neuromuscular junction	cellular_component	synapse	1	289	91	21212	0.010989	0.713786	0.817498
GO:0015629	actin cytoskeleton	cellular_component	organelle	2	289	185	21212	0.0108108	0.72034	0.819446
GO:0016607	nuclear speck	cellular_component	membrane-enclosed lumen	4	289	358	21212	0.0111732	0.721601	0.819446
GO:0032991	protein-containing complex	cellular_component	protein-containing complex	9	289	781	21212	0.0115237	0.741132	0.834552
GO:0042470	melanosome	cellular_component	organelle	1	289	98	21212	0.0102041	0.740103	0.834552
GO:0043209	myelin sheath	cellular_component	cell part	2	289	196	21212	0.0102041	0.749455	0.840393
GO:0005783	endoplasmic reticulum	cellular_component	organelle	15	289	1276	21212	0.0117555	0.758427	0.843396
GO:0016363	nuclear matrix	cellular_component	membrane-enclosed lumen	1	289	103	21212	0.00970874	0.757412	0.843396
GO:0031090	organelle membrane	cellular_component	organelle	1	289	130	21212	0.00769231	0.832844	0.918527
GO:0031965	nuclear membrane	cellular_component	organelle	2	289	234	21212	0.00854701	0.830793	0.918527
GO:0031982	vesicle	cellular_component	organelle	1	289	133	21212	0.0075188	0.839624	0.922211
GO:0005681	spliceosomal complex	cellular_component	organelle	1	289	142	21212	0.00704225	0.858366	0.931344
GO:0005815	microtubule organizing center	cellular_component	organelle	2	289	248	21212	0.00806452	0.854209	0.931344
GO:0098793	presynapse	cellular_component	cell part	1	289	142	21212	0.00704225	0.858366	0.931344
GO:0031966	mitochondrial membrane	cellular_component	organelle	1	289	145	21212	0.00689655	0.864115	0.933801
GO:0005654	nucleoplasm	cellular_component	cell	24	289	2140	21212	0.011215	0.868647	0.934668
GO:0005929	cilium	cellular_component	organelle	2	289	260	21212	0.00769231	0.871892	0.934668
GO:0005829	cytosol	cellular_component	cell part	41	289	3521	21212	0.0116444	0.884459	0.944362
GO:0005623	cell	cellular_component	cell	1	289	161	21212	0.00621118	0.891068	0.945482
GO:0005765	lysosomal membrane	cellular_component	membrane	1	289	162	21212	0.00617284	0.892564	0.945482
GO:0005635	nuclear envelope	cellular_component	organelle	1	289	170	21212	0.00588235	0.903814	0.95363
GO:0000139	Golgi membrane	cellular_component	membrane	3	289	397	21212	0.00755668	0.909427	0.95579
GO:0005886	plasma membrane	cellular_component	membrane	61	289	5217	21212	0.0116925	0.929068	0.971783
GO:0009897	external side of plasma membrane	cellular_component	membrane	2	289	317	21212	0.00630915	0.931897	0.971783
GO:0005856	cytoskeleton	cellular_component	organelle	6	289	754	21212	0.00795756	0.946794	0.979694
GO:0005925	focal adhesion	cellular_component	cell junction	1	289	212	21212	0.00471698	0.946222	0.979694
GO:0016020	membrane	cellular_component	membrane	88	289	7412	21212	0.0118726	0.954223	0.983584
GO:0005730	nucleolus	cellular_component	membrane-enclosed lumen	6	289	820	21212	0.00731707	0.969395	0.985392
GO:0005789	endoplasmic reticulum membrane	cellular_component	organelle	5	289	709	21212	0.00705219	0.966649	0.985392
GO:0005813	centrosome	cellular_component	organelle	3	289	503	21212	0.00596421	0.969121	0.985392
GO:0043231	intracellular membrane-bounded organelle	cellular_component	organelle	6	289	825	21212	0.00727273	0.970685	0.985392
GO:0005694	chromosome	cellular_component	cell	1	289	266	21212	0.0037594	0.974578	0.985611
GO:0005743	mitochondrial inner membrane	cellular_component	organelle	1	289	280	21212	0.00357143	0.979073	0.986434
GO:0016021	integral component of membrane	cellular_component	membrane	77	289	6823	21212	0.0112854	0.982783	0.986463
GO:0005739	mitochondrion	cellular_component	organelle	10	289	1476	21212	0.00677507	0.996481	0.996481
