# Supplementary material for: Bhlhe40/Sirt1 Axis-Regulated Mitophagy Is Implicated in All-Trans Retinoic Acid-Induced Spina Bifida Aperta
Source: Front Cell Dev Biol. 2021 Apr 27;9:644346. doi: 10.3389/fcell.2021.644346 (PMC8111003; doi:10.3389/fcell.2021.644346)
Supplement: Supplementary file 3 [file Table_3.XLS]

## Sheet: GO-F
GO_F Term ID	GO_F Term Desc	GO_F Term Level1	GO_F Term Level2	Term Candidate Gene Num	Total Candidate Gene Num	Term Gene Num	Total Gene Num	Rich Ratio	P value	Q value
GO:0043565	sequence-specific DNA binding	molecular_function	binding	44	265	663	19033	0.066365	4.68715e-18	2.08109e-15
GO:0001228	DNA-binding transcription activator activity, RNA polymerase II-specific	molecular_function	transcription regulator activity	33	265	385	19033	0.0857143	6.1003e-17	1.35427e-14
GO:0000978	RNA polymerase II proximal promoter sequence-specific DNA binding	molecular_function	binding	32	265	525	19033	0.0609524	2.42198e-12	2.6884e-10
GO:0000981	DNA-binding transcription factor activity, RNA polymerase II-specific	molecular_function	transcription regulator activity	28	265	400	19033	0.07	2.37056e-12	2.6884e-10
GO:0000977	RNA polymerase II regulatory region sequence-specific DNA binding	molecular_function	binding	23	265	277	19033	0.0830325	7.63577e-12	6.78057e-10
GO:0003700	DNA-binding transcription factor activity	molecular_function	transcription regulator activity	39	265	827	19033	0.0471584	2.29438e-11	1.69784e-09
GO:0003677	DNA binding	molecular_function	binding	59	265	1713	19033	0.0344425	4.57383e-11	2.90112e-09
GO:0044212	transcription regulatory region DNA binding	molecular_function	binding	16	265	240	19033	0.0666667	2.73065e-07	1.51551e-05
GO:0046983	protein dimerization activity	molecular_function	binding	15	265	223	19033	0.0672646	5.78875e-07	2.85578e-05
GO:0001158	enhancer sequence-specific DNA binding	molecular_function	binding	6	265	28	19033	0.214286	2.00525e-06	8.90333e-05
GO:0004888	transmembrane signaling receptor activity	molecular_function	molecular transducer activity	15	265	269	19033	0.0557621	5.9363e-06	0.000239611
GO:0001102	RNA polymerase II activating transcription factor binding	molecular_function	binding	6	265	40	19033	0.15	1.77609e-05	0.000657152
GO:0008134	transcription factor binding	molecular_function	binding	17	265	393	19033	0.043257	3.9359e-05	0.00124824
GO:1990837	sequence-specific double-stranded DNA binding	molecular_function	binding	5	265	28	19033	0.178571	3.8096e-05	0.00124824
GO:0000980	RNA polymerase II distal enhancer sequence-specific DNA binding	molecular_function	binding	8	265	92	19033	0.0869565	4.31007e-05	0.00127578
GO:0005509	calcium ion binding	molecular_function	binding	24	265	732	19033	0.0327869	9.57395e-05	0.00265677
GO:0004714	transmembrane receptor protein tyrosine kinase activity	molecular_function	molecular transducer activity	6	265	56	19033	0.107143	0.000124724	0.00307652
GO:0005515	protein binding	molecular_function	binding	44	265	1777	19033	0.0247608	0.000120445	0.00307652
GO:0001085	RNA polymerase II transcription factor binding	molecular_function	binding	6	265	60	19033	0.1	0.000183591	0.00420544
GO:0001227	DNA-binding transcription repressor activity, RNA polymerase II-specific	molecular_function	transcription regulator activity	11	265	211	19033	0.0521327	0.000189434	0.00420544
GO:0030215	semaphorin receptor binding	molecular_function	binding	4	265	22	19033	0.181818	0.000220542	0.00466289
GO:0030165	PDZ domain binding	molecular_function	binding	8	265	117	19033	0.0683761	0.000234284	0.00472827
GO:0070888	E-box binding	molecular_function	binding	5	265	47	19033	0.106383	0.000479325	0.00925306
GO:0045499	chemorepellent activity	molecular_function	molecular function regulator	4	265	27	19033	0.148148	0.000500959	0.00926775
GO:0048101	calcium- and calmodulin-regulated 3',5'-cyclic-GMP phosphodiesterase activity	molecular_function	catalytic activity	2	265	3	19033	0.666667	0.000574063	0.0101954
GO:0003682	chromatin binding	molecular_function	binding	17	265	496	19033	0.0342742	0.000619492	0.010579
GO:0003714	transcription corepressor activity	molecular_function	transcription regulator activity	9	265	172	19033	0.0523256	0.000701801	0.0115407
GO:0017147	Wnt-protein binding	molecular_function	binding	4	265	38	19033	0.105263	0.00186899	0.026905
GO:0038191	neuropilin binding	molecular_function	binding	3	265	18	19033	0.166667	0.00186527	0.026905
GO:0048495	Roundabout binding	molecular_function	binding	2	265	5	19033	0.4	0.00187851	0.026905
GO:0086006	voltage-gated sodium channel activity involved in cardiac muscle cell action potential	molecular_function	transporter activity	2	265	5	19033	0.4	0.00187851	0.026905
GO:0005521	lamin binding	molecular_function	binding	3	265	19	19033	0.157895	0.00219236	0.030419
GO:0050693	LBD domain binding	molecular_function	binding	2	265	6	19033	0.333333	0.00279189	0.0364588
GO:0051525	NFAT protein binding	molecular_function	binding	2	265	6	19033	0.333333	0.00279189	0.0364588
GO:0005004	GPI-linked ephrin receptor activity	molecular_function	molecular transducer activity	2	265	7	19033	0.285714	0.00387279	0.0491292
GO:0038036	sphingosine-1-phosphate receptor activity	molecular_function	molecular transducer activity	2	265	8	19033	0.25	0.00511642	0.0631025
GO:0017080	sodium channel regulator activity	molecular_function	molecular function regulator	3	265	27	19033	0.111111	0.00609713	0.0731656
GO:0030296	protein tyrosine kinase activator activity	molecular_function	molecular function regulator	2	265	9	19033	0.222222	0.00651806	0.0761583
GO:0043425	bHLH transcription factor binding	molecular_function	binding	3	265	28	19033	0.107143	0.00675942	0.0769533
GO:0001075	transcription factor activity, RNA polymerase II core promoter sequence-specific binding involved in preinitiation complex assembly	molecular_function	transcription regulator activity	1	265	1	19033	1	0.0139232	0.0981253
GO:0001078	proximal promoter DNA-binding transcription repressor activity, RNA polymerase II-specific	molecular_function	transcription regulator activity	2	265	13	19033	0.153846	0.013614	0.0981253
GO:0003674	molecular_function	molecular_function	molecular_function	46	265	2351	19033	0.0195661	0.0104968	0.0981253
GO:0003779	actin binding	molecular_function	binding	11	265	355	19033	0.0309859	0.0113135	0.0981253
GO:0004117	calmodulin-dependent cyclic-nucleotide phosphodiesterase activity	molecular_function	catalytic activity	1	265	1	19033	1	0.0139232	0.0981253
GO:0004347	glucose-6-phosphate isomerase activity	molecular_function	catalytic activity	1	265	1	19033	1	0.0139232	0.0981253
GO:0004511	tyrosine 3-monooxygenase activity	molecular_function	catalytic activity	1	265	1	19033	1	0.0139232	0.0981253
GO:0004736	pyruvate carboxylase activity	molecular_function	catalytic activity	1	265	1	19033	1	0.0139232	0.0981253
GO:0005115	receptor tyrosine kinase-like orphan receptor binding	molecular_function	binding	1	265	1	19033	1	0.0139232	0.0981253
GO:0016251	RNA polymerase II general transcription initiation factor activity	molecular_function	transcription regulator activity	2	265	11	19033	0.181818	0.00977704	0.0981253
GO:0030159	receptor signaling complex scaffold activity	molecular_function	binding	2	265	12	19033	0.166667	0.0116255	0.0981253
GO:0031700	adrenomedullin receptor binding	molecular_function	binding	1	265	1	19033	1	0.0139232	0.0981253
GO:0031877	somatostatin receptor binding	molecular_function	binding	1	265	1	19033	1	0.0139232	0.0981253
GO:0032093	SAM domain binding	molecular_function	binding	1	265	1	19033	1	0.0139232	0.0981253
GO:0032452	histone demethylase activity	molecular_function	catalytic activity	2	265	12	19033	0.166667	0.0116255	0.0981253
GO:0038025	reelin receptor activity	molecular_function	molecular transducer activity	1	265	1	19033	1	0.0139232	0.0981253
GO:0042910	xenobiotic transmembrane transporter activity	molecular_function	transporter activity	1	265	1	19033	1	0.0139232	0.0981253
GO:0043394	proteoglycan binding	molecular_function	binding	2	265	12	19033	0.166667	0.0116255	0.0981253
GO:0070410	co-SMAD binding	molecular_function	binding	2	265	11	19033	0.181818	0.00977704	0.0981253
GO:0071253	connexin binding	molecular_function	binding	2	265	11	19033	0.181818	0.00977704	0.0981253
GO:0097162	MADS box domain binding	molecular_function	binding	1	265	1	19033	1	0.0139232	0.0981253
GO:1902379	chemoattractant activity involved in axon guidance	molecular_function	binding	1	265	1	19033	1	0.0139232	0.0981253
GO:1904929	coreceptor activity involved in Wnt signaling pathway, planar cell polarity pathway	molecular_function	molecular transducer activity	1	265	1	19033	1	0.0139232	0.0981253
GO:1990699	palmitoleyl hydrolase activity	molecular_function	catalytic activity	1	265	1	19033	1	0.0139232	0.0981253
GO:0001972	retinoic acid binding	molecular_function	binding	2	265	14	19033	0.142857	0.0157385	0.104297
GO:0016706	oxidoreductase activity, acting on paired donors, with incorporation or reduction of molecular oxygen, 2-oxoglutarate as one donor, and incorporation of one atom each of oxygen into both donors	molecular_function	catalytic activity	2	265	14	19033	0.142857	0.0157385	0.104297
GO:0030676	Rac guanyl-nucleotide exchange factor activity	molecular_function	molecular function regulator	2	265	14	19033	0.142857	0.0157385	0.104297
GO:0032454	histone demethylase activity (H3-K9 specific)	molecular_function	catalytic activity	2	265	14	19033	0.142857	0.0157385	0.104297
GO:0005109	frizzled binding	molecular_function	binding	3	265	40	19033	0.075	0.018045	0.114457
GO:0016810	hydrolase activity, acting on carbon-nitrogen (but not peptide) bonds	molecular_function	catalytic activity	2	265	15	19033	0.133333	0.0179948	0.114457
GO:0043395	heparan sulfate proteoglycan binding	molecular_function	binding	2	265	15	19033	0.133333	0.0179948	0.114457
GO:0008201	heparin binding	molecular_function	binding	6	265	150	19033	0.04	0.0186837	0.116839
GO:0003690	double-stranded DNA binding	molecular_function	binding	6	265	158	19033	0.0379747	0.0234336	0.125286
GO:0004053	arginase activity	molecular_function	catalytic activity	1	265	2	19033	0.5	0.0276532	0.125286
GO:0004373	glycogen (starch) synthase activity	molecular_function	catalytic activity	1	265	2	19033	0.5	0.0276532	0.125286
GO:0004713	protein tyrosine kinase activity	molecular_function	catalytic activity	5	265	113	19033	0.0442478	0.0209729	0.125286
GO:0004882	androgen receptor activity	molecular_function	molecular transducer activity	1	265	2	19033	0.5	0.0276532	0.125286
GO:0004963	follicle-stimulating hormone receptor activity	molecular_function	molecular transducer activity	1	265	2	19033	0.5	0.0276532	0.125286
GO:0005166	neurotrophin p75 receptor binding	molecular_function	binding	1	265	2	19033	0.5	0.0276532	0.125286
GO:0008160	protein tyrosine phosphatase activator activity	molecular_function	molecular function regulator	1	265	2	19033	0.5	0.0276532	0.125286
GO:0010465	nerve growth factor receptor activity	molecular_function	molecular transducer activity	1	265	2	19033	0.5	0.0276532	0.125286
GO:0016813	hydrolase activity, acting on carbon-nitrogen (but not peptide) bonds, in linear amidines	molecular_function	catalytic activity	1	265	2	19033	0.5	0.0276532	0.125286
GO:0018479	benzaldehyde dehydrogenase (NAD+) activity	molecular_function	catalytic activity	1	265	2	19033	0.5	0.0276532	0.125286
GO:0031490	chromatin DNA binding	molecular_function	binding	4	265	76	19033	0.0526316	0.0215742	0.125286
GO:0031798	type 1 metabotropic glutamate receptor binding	molecular_function	binding	1	265	2	19033	0.5	0.0276532	0.125286
GO:0031871	proteinase activated receptor binding	molecular_function	binding	1	265	2	19033	0.5	0.0276532	0.125286
GO:0034189	very-low-density lipoprotein particle binding	molecular_function	binding	1	265	2	19033	0.5	0.0276532	0.125286
GO:0034437	glycoprotein transporter activity	molecular_function	transporter activity	1	265	2	19033	0.5	0.0276532	0.125286
GO:0035255	ionotropic glutamate receptor binding	molecular_function	binding	3	265	45	19033	0.0666667	0.0246405	0.125286
GO:0035258	steroid hormone receptor binding	molecular_function	binding	1	265	2	19033	0.5	0.0276532	0.125286
GO:0035575	histone demethylase activity (H4-K20 specific)	molecular_function	catalytic activity	1	265	2	19033	0.5	0.0276532	0.125286
GO:0035594	ganglioside binding	molecular_function	binding	1	265	2	19033	0.5	0.0276532	0.125286
GO:0038062	protein tyrosine kinase collagen receptor activity	molecular_function	molecular transducer activity	1	265	2	19033	0.5	0.0276532	0.125286
GO:0038131	neuregulin receptor activity	molecular_function	molecular transducer activity	1	265	2	19033	0.5	0.0276532	0.125286
GO:0046899	nucleoside triphosphate adenylate kinase activity	molecular_function	catalytic activity	1	265	2	19033	0.5	0.0276532	0.125286
GO:0050436	microfibril binding	molecular_function	binding	1	265	2	19033	0.5	0.0276532	0.125286
GO:0055106	ubiquitin-protein transferase regulator activity	molecular_function	molecular function regulator	1	265	2	19033	0.5	0.0276532	0.125286
GO:0070325	lipoprotein particle receptor binding	molecular_function	binding	1	265	2	19033	0.5	0.0276532	0.125286
GO:0099534	calcium ion binding involved in regulation of presynaptic cytosolic calcium ion concentration	molecular_function	binding	1	265	2	19033	0.5	0.0276532	0.125286
GO:0031434	mitogen-activated protein kinase kinase binding	molecular_function	binding	2	265	19	19033	0.105263	0.028258	0.126733
GO:0017124	SH3 domain binding	molecular_function	binding	5	265	125	19033	0.04	0.0307041	0.136326
GO:0005248	voltage-gated sodium channel activity	molecular_function	transporter activity	2	265	20	19033	0.1	0.0311142	0.136779
GO:0003713	transcription coactivator activity	molecular_function	transcription regulator activity	7	265	217	19033	0.0322581	0.0326626	0.142178
GO:0035240	dopamine binding	molecular_function	binding	2	265	21	19033	0.0952381	0.034079	0.142746
GO:0042813	Wnt-activated receptor activity	molecular_function	molecular transducer activity	2	265	21	19033	0.0952381	0.034079	0.142746
GO:0048029	monosaccharide binding	molecular_function	binding	2	265	21	19033	0.0952381	0.034079	0.142746
GO:0071837	HMG box domain binding	molecular_function	binding	2	265	21	19033	0.0952381	0.034079	0.142746
GO:0003872	6-phosphofructokinase activity	molecular_function	catalytic activity	1	265	3	19033	0.333333	0.0411928	0.147535
GO:0008081	phosphoric diester hydrolase activity	molecular_function	catalytic activity	3	265	55	19033	0.0545455	0.0412034	0.147535
GO:0008401	retinoic acid 4-hydroxylase activity	molecular_function	catalytic activity	1	265	3	19033	0.333333	0.0411928	0.147535
GO:0009008	DNA-methyltransferase activity	molecular_function	catalytic activity	1	265	3	19033	0.333333	0.0411928	0.147535
GO:0015171	amino acid transmembrane transporter activity	molecular_function	transporter activity	2	265	23	19033	0.0869565	0.0403208	0.147535
GO:0016015	morphogen activity	molecular_function	binding	1	265	3	19033	0.333333	0.0411928	0.147535
GO:0016866	intramolecular transferase activity	molecular_function	catalytic activity	1	265	3	19033	0.333333	0.0411928	0.147535
GO:0016941	natriuretic peptide receptor activity	molecular_function	molecular transducer activity	1	265	3	19033	0.333333	0.0411928	0.147535
GO:0017095	heparan sulfate 6-O-sulfotransferase activity	molecular_function	catalytic activity	1	265	3	19033	0.333333	0.0411928	0.147535
GO:0031418	L-ascorbic acid binding	molecular_function	binding	2	265	22	19033	0.0909091	0.0371491	0.147535
GO:0034056	estrogen response element binding	molecular_function	binding	1	265	3	19033	0.333333	0.0411928	0.147535
GO:0042802	identical protein binding	molecular_function	binding	22	265	1055	19033	0.0208531	0.0386678	0.147535
GO:0042826	histone deacetylase binding	molecular_function	binding	6	265	180	19033	0.0333333	0.0404768	0.147535
GO:0043423	3-phosphoinositide-dependent protein kinase binding	molecular_function	binding	1	265	3	19033	0.333333	0.0411928	0.147535
GO:0048037	cofactor binding	molecular_function	binding	2	265	22	19033	0.0909091	0.0371491	0.147535
GO:0050750	low-density lipoprotein particle receptor binding	molecular_function	binding	2	265	23	19033	0.0869565	0.0403208	0.147535
GO:0099186	structural constituent of postsynapse	molecular_function	structural molecule activity	1	265	3	19033	0.333333	0.0411928	0.147535
GO:1990841	promoter-specific chromatin binding	molecular_function	binding	3	265	53	19033	0.0566038	0.0375359	0.147535
GO:0000976	transcription regulatory region sequence-specific DNA binding	molecular_function	binding	4	265	94	19033	0.0425532	0.0423607	0.150421
GO:0001588	dopamine neurotransmitter receptor activity, coupled via Gs	molecular_function	molecular transducer activity	1	265	4	19033	0.25	0.0545446	0.150421
GO:0002020	protease binding	molecular_function	binding	4	265	101	19033	0.039604	0.0526813	0.150421
GO:0003708	retinoic acid receptor activity	molecular_function	molecular transducer activity	1	265	4	19033	0.25	0.0545446	0.150421
GO:0003886	DNA (cytosine-5-)-methyltransferase activity	molecular_function	catalytic activity	1	265	4	19033	0.25	0.0545446	0.150421
GO:0004114	3',5'-cyclic-nucleotide phosphodiesterase activity	molecular_function	catalytic activity	2	265	24	19033	0.0833333	0.0435909	0.150421
GO:0004170	dUTP diphosphatase activity	molecular_function	catalytic activity	1	265	4	19033	0.25	0.0545446	0.150421
GO:0004949	cannabinoid receptor activity	molecular_function	molecular transducer activity	1	265	4	19033	0.25	0.0545446	0.150421
GO:0005105	type 1 fibroblast growth factor receptor binding	molecular_function	binding	1	265	4	19033	0.25	0.0545446	0.150421
GO:0005111	type 2 fibroblast growth factor receptor binding	molecular_function	binding	1	265	4	19033	0.25	0.0545446	0.150421
GO:0005201	extracellular matrix structural constituent	molecular_function	structural molecule activity	3	265	61	19033	0.0491803	0.0532384	0.150421
GO:0005234	extracellularly glutamate-gated ion channel activity	molecular_function	transporter activity	1	265	4	19033	0.25	0.0545446	0.150421
GO:0005372	water transmembrane transporter activity	molecular_function	transporter activity	1	265	4	19033	0.25	0.0545446	0.150421
GO:0008092	cytoskeletal protein binding	molecular_function	binding	4	265	97	19033	0.0412371	0.0466302	0.150421
GO:0008270	zinc ion binding	molecular_function	binding	18	265	833	19033	0.0216086	0.0438337	0.150421
GO:0008517	folic acid transmembrane transporter activity	molecular_function	transporter activity	1	265	4	19033	0.25	0.0545446	0.150421
GO:0009374	biotin binding	molecular_function	binding	1	265	4	19033	0.25	0.0545446	0.150421
GO:0015247	aminophospholipid transmembrane transporter activity	molecular_function	transporter activity	1	265	4	19033	0.25	0.0545446	0.150421
GO:0016714	oxidoreductase activity, acting on paired donors, with incorporation or reduction of molecular oxygen, reduced pteridine as one donor, and incorporation of one atom of oxygen	molecular_function	catalytic activity	1	265	4	19033	0.25	0.0545446	0.150421
GO:0016776	phosphotransferase activity, phosphate group as acceptor	molecular_function	catalytic activity	1	265	4	19033	0.25	0.0545446	0.150421
GO:0019797	procollagen-proline 3-dioxygenase activity	molecular_function	catalytic activity	1	265	4	19033	0.25	0.0545446	0.150421
GO:0030160	GKAP/Homer scaffold activity	molecular_function	binding	1	265	4	19033	0.25	0.0545446	0.150421
GO:0030229	very-low-density lipoprotein particle receptor activity	molecular_function	cargo receptor activity	1	265	4	19033	0.25	0.0545446	0.150421
GO:0030492	hemoglobin binding	molecular_function	binding	1	265	4	19033	0.25	0.0545446	0.150421
GO:0031701	angiotensin receptor binding	molecular_function	binding	1	265	4	19033	0.25	0.0545446	0.150421
GO:0034617	tetrahydrobiopterin binding	molecular_function	binding	1	265	4	19033	0.25	0.0545446	0.150421
GO:0034647	histone demethylase activity (H3-trimethyl-K4 specific)	molecular_function	catalytic activity	1	265	4	19033	0.25	0.0545446	0.150421
GO:0034648	histone demethylase activity (H3-dimethyl-K4 specific)	molecular_function	catalytic activity	1	265	4	19033	0.25	0.0545446	0.150421
GO:0042562	hormone binding	molecular_function	binding	2	265	24	19033	0.0833333	0.0435909	0.150421
GO:0042803	protein homodimerization activity	molecular_function	binding	19	265	914	19033	0.0207877	0.0536792	0.150421
GO:0043027	cysteine-type endopeptidase inhibitor activity involved in apoptotic process	molecular_function	molecular function regulator	2	265	26	19033	0.0769231	0.0504126	0.150421
GO:0043121	neurotrophin binding	molecular_function	binding	1	265	4	19033	0.25	0.0545446	0.150421
GO:0048018	receptor ligand activity	molecular_function	binding	2	265	26	19033	0.0769231	0.0504126	0.150421
GO:0048763	calcium-induced calcium release activity	molecular_function	transporter activity	1	265	4	19033	0.25	0.0545446	0.150421
GO:0050998	nitric-oxide synthase binding	molecular_function	binding	2	265	25	19033	0.08	0.0469559	0.150421
GO:0070061	fructose binding	molecular_function	binding	1	265	4	19033	0.25	0.0545446	0.150421
GO:0070326	very-low-density lipoprotein particle receptor binding	molecular_function	binding	1	265	4	19033	0.25	0.0545446	0.150421
GO:0001758	retinal dehydrogenase activity	molecular_function	catalytic activity	1	265	5	19033	0.2	0.0677111	0.160769
GO:0004332	fructose-bisphosphate aldolase activity	molecular_function	catalytic activity	1	265	5	19033	0.2	0.0677111	0.160769
GO:0004720	protein-lysine 6-oxidase activity	molecular_function	catalytic activity	1	265	5	19033	0.2	0.0677111	0.160769
GO:0004952	dopamine neurotransmitter receptor activity	molecular_function	molecular transducer activity	1	265	5	19033	0.2	0.0677111	0.160769
GO:0005007	fibroblast growth factor-activated receptor activity	molecular_function	molecular transducer activity	1	265	5	19033	0.2	0.0677111	0.160769
GO:0005030	neurotrophin receptor activity	molecular_function	molecular transducer activity	1	265	5	19033	0.2	0.0677111	0.160769
GO:0005095	GTPase inhibitor activity	molecular_function	molecular function regulator	1	265	5	19033	0.2	0.0677111	0.160769
GO:0005219	ryanodine-sensitive calcium-release channel activity	molecular_function	transporter activity	1	265	5	19033	0.2	0.0677111	0.160769
GO:0008083	growth factor activity	molecular_function	binding	5	265	152	19033	0.0328947	0.0616691	0.160769
GO:0030284	estrogen receptor activity	molecular_function	molecular transducer activity	1	265	5	19033	0.2	0.0677111	0.160769
GO:0031545	peptidyl-proline 4-dioxygenase activity	molecular_function	catalytic activity	1	265	5	19033	0.2	0.0677111	0.160769
GO:0031750	D3 dopamine receptor binding	molecular_function	binding	1	265	5	19033	0.2	0.0677111	0.160769
GO:0031802	type 5 metabotropic glutamate receptor binding	molecular_function	binding	1	265	5	19033	0.2	0.0677111	0.160769
GO:0033300	dehydroascorbic acid transmembrane transporter activity	molecular_function	transporter activity	1	265	5	19033	0.2	0.0677111	0.160769
GO:0035727	lysophosphatidic acid binding	molecular_function	binding	1	265	5	19033	0.2	0.0677111	0.160769
GO:0038132	neuregulin binding	molecular_function	binding	1	265	5	19033	0.2	0.0677111	0.160769
GO:0042731	PH domain binding	molecular_function	binding	1	265	5	19033	0.2	0.0677111	0.160769
GO:0043426	MRF binding	molecular_function	binding	1	265	5	19033	0.2	0.0677111	0.160769
GO:0043621	protein self-association	molecular_function	binding	3	265	66	19033	0.0454545	0.0644094	0.160769
GO:0046870	cadmium ion binding	molecular_function	binding	1	265	5	19033	0.2	0.0677111	0.160769
GO:0051015	actin filament binding	molecular_function	binding	6	265	205	19033	0.0292683	0.0675208	0.160769
GO:0055056	D-glucose transmembrane transporter activity	molecular_function	transporter activity	1	265	5	19033	0.2	0.0677111	0.160769
GO:0055077	gap junction hemi-channel activity	molecular_function	transporter activity	1	265	5	19033	0.2	0.0677111	0.160769
GO:0070095	fructose-6-phosphate binding	molecular_function	binding	1	265	5	19033	0.2	0.0677111	0.160769
GO:0071558	histone demethylase activity (H3-K27 specific)	molecular_function	catalytic activity	1	265	5	19033	0.2	0.0677111	0.160769
GO:1990254	keratin filament binding	molecular_function	binding	1	265	5	19033	0.2	0.0677111	0.160769
GO:0008301	DNA binding, bending	molecular_function	binding	2	265	31	19033	0.0645161	0.0689627	0.162008
GO:0050840	extracellular matrix binding	molecular_function	binding	2	265	31	19033	0.0645161	0.0689627	0.162008
GO:0008017	microtubule binding	molecular_function	binding	7	265	259	19033	0.027027	0.0710303	0.165987
GO:0001077	proximal promoter DNA-binding transcription activator activity, RNA polymerase II-specific	molecular_function	transcription regulator activity	2	265	32	19033	0.0625	0.0729052	0.168593
GO:0005272	sodium channel activity	molecular_function	transporter activity	2	265	32	19033	0.0625	0.0729052	0.168593
GO:0038023	signaling receptor activity	molecular_function	molecular transducer activity	5	265	160	19033	0.03125	0.073323	0.168681
GO:0000987	proximal promoter sequence-specific DNA binding	molecular_function	binding	2	265	34	19033	0.0588235	0.0810001	0.172904
GO:0004028	3-chloroallyl aldehyde dehydrogenase activity	molecular_function	catalytic activity	1	265	6	19033	0.166667	0.0806949	0.172904
GO:0004331	fructose-2,6-bisphosphate 2-phosphatase activity	molecular_function	catalytic activity	1	265	6	19033	0.166667	0.0806949	0.172904
GO:0005042	netrin receptor activity	molecular_function	molecular transducer activity	1	265	6	19033	0.166667	0.0806949	0.172904
GO:0008528	G protein-coupled peptide receptor activity	molecular_function	molecular transducer activity	2	265	34	19033	0.0588235	0.0810001	0.172904
GO:0015101	organic cation transmembrane transporter activity	molecular_function	transporter activity	1	265	6	19033	0.166667	0.0806949	0.172904
GO:0015277	kainate selective glutamate receptor activity	molecular_function	molecular transducer activity	1	265	6	19033	0.166667	0.0806949	0.172904
GO:0016641	oxidoreductase activity, acting on the CH-NH2 group of donors, oxygen as acceptor	molecular_function	catalytic activity	1	265	6	19033	0.166667	0.0806949	0.172904
GO:0019534	toxin transmembrane transporter activity	molecular_function	transporter activity	1	265	6	19033	0.166667	0.0806949	0.172904
GO:0035241	protein-arginine omega-N monomethyltransferase activity	molecular_function	catalytic activity	1	265	6	19033	0.166667	0.0806949	0.172904
GO:0043237	laminin-1 binding	molecular_function	binding	1	265	6	19033	0.166667	0.0806949	0.172904
GO:0070404	NADH binding	molecular_function	binding	1	265	6	19033	0.166667	0.0806949	0.172904
GO:0071532	ankyrin repeat binding	molecular_function	binding	1	265	6	19033	0.166667	0.0806949	0.172904
GO:0099507	ligand-gated ion channel activity involved in regulation of presynaptic membrane potential	molecular_function	transporter activity	1	265	6	19033	0.166667	0.0806949	0.172904
GO:1990756	protein binding, bridging involved in substrate recognition for ubiquitination	molecular_function	binding	1	265	6	19033	0.166667	0.0806949	0.172904
GO:0005200	structural constituent of cytoskeleton	molecular_function	structural molecule activity	3	265	73	19033	0.0410959	0.0816881	0.173538
GO:0019904	protein domain specific binding	molecular_function	binding	8	265	329	19033	0.0243161	0.0901065	0.190511
GO:0004112	cyclic-nucleotide phosphodiesterase activity	molecular_function	catalytic activity	1	265	7	19033	0.142857	0.0934986	0.192192
GO:0005078	MAP-kinase scaffold activity	molecular_function	binding	1	265	7	19033	0.142857	0.0934986	0.192192
GO:0016709	oxidoreductase activity, acting on paired donors, with incorporation or reduction of molecular oxygen, NAD(P)H as one donor, and incorporation of one atom of oxygen	molecular_function	catalytic activity	1	265	7	19033	0.142857	0.0934986	0.192192
GO:0030275	LRR domain binding	molecular_function	binding	1	265	7	19033	0.142857	0.0934986	0.192192
GO:0032453	histone demethylase activity (H3-K4 specific)	molecular_function	catalytic activity	1	265	7	19033	0.142857	0.0934986	0.192192
GO:0045296	cadherin binding	molecular_function	binding	3	265	77	19033	0.038961	0.0923648	0.192192
GO:0008093	cytoskeletal adaptor activity	molecular_function	binding	1	265	8	19033	0.125	0.106125	0.209419
GO:0008656	cysteine-type endopeptidase activator activity involved in apoptotic process	molecular_function	molecular function regulator	1	265	8	19033	0.125	0.106125	0.209419
GO:0030291	protein serine/threonine kinase inhibitor activity	molecular_function	molecular function regulator	1	265	8	19033	0.125	0.106125	0.209419
GO:0031995	insulin-like growth factor II binding	molecular_function	binding	1	265	8	19033	0.125	0.106125	0.209419
GO:0035064	methylated histone binding	molecular_function	binding	3	265	81	19033	0.037037	0.103585	0.209419
GO:0035374	chondroitin sulfate binding	molecular_function	binding	1	265	8	19033	0.125	0.106125	0.209419
GO:0061133	endopeptidase activator activity	molecular_function	molecular function regulator	1	265	8	19033	0.125	0.106125	0.209419
GO:0086080	protein binding involved in heterotypic cell-cell adhesion	molecular_function	binding	1	265	8	19033	0.125	0.106125	0.209419
GO:1990226	histone methyltransferase binding	molecular_function	binding	1	265	8	19033	0.125	0.106125	0.209419
GO:0008046	axon guidance receptor activity	molecular_function	molecular transducer activity	1	265	9	19033	0.111111	0.118576	0.227911
GO:0016500	protein-hormone receptor activity	molecular_function	molecular transducer activity	1	265	9	19033	0.111111	0.118576	0.227911
GO:0019205	nucleobase-containing compound kinase activity	molecular_function	catalytic activity	1	265	9	19033	0.111111	0.118576	0.227911
GO:0034452	dynactin binding	molecular_function	binding	1	265	9	19033	0.111111	0.118576	0.227911
GO:0043878	glyceraldehyde-3-phosphate dehydrogenase (NAD+) (non-phosphorylating) activity	molecular_function	catalytic activity	1	265	9	19033	0.111111	0.118576	0.227911
GO:1904047	S-adenosyl-L-methionine binding	molecular_function	binding	1	265	9	19033	0.111111	0.118576	0.227911
GO:0019838	growth factor binding	molecular_function	binding	2	265	44	19033	0.0454545	0.125006	0.239236
GO:0008381	mechanosensitive ion channel activity	molecular_function	transporter activity	1	265	10	19033	0.1	0.130854	0.242079
GO:0030274	LIM domain binding	molecular_function	binding	1	265	10	19033	0.1	0.130854	0.242079
GO:0030306	ADP-ribosylation factor binding	molecular_function	binding	1	265	10	19033	0.1	0.130854	0.242079
GO:0031404	chloride ion binding	molecular_function	binding	1	265	10	19033	0.1	0.130854	0.242079
GO:0035242	protein-arginine omega-N asymmetric methyltransferase activity	molecular_function	catalytic activity	1	265	10	19033	0.1	0.130854	0.242079
GO:0035326	enhancer binding	molecular_function	binding	1	265	10	19033	0.1	0.130854	0.242079
GO:0048019	receptor antagonist activity	molecular_function	binding	1	265	10	19033	0.1	0.130854	0.242079
GO:0051864	histone demethylase activity (H3-K36 specific)	molecular_function	catalytic activity	1	265	10	19033	0.1	0.130854	0.242079
GO:0008469	histone-arginine N-methyltransferase activity	molecular_function	catalytic activity	1	265	11	19033	0.0909091	0.142961	0.255947
GO:0031994	insulin-like growth factor I binding	molecular_function	binding	1	265	11	19033	0.0909091	0.142961	0.255947
GO:0036122	BMP binding	molecular_function	binding	1	265	11	19033	0.0909091	0.142961	0.255947
GO:0042043	neurexin family protein binding	molecular_function	binding	1	265	11	19033	0.0909091	0.142961	0.255947
GO:0044325	ion channel binding	molecular_function	binding	4	265	143	19033	0.027972	0.139286	0.255947
GO:0048406	nerve growth factor binding	molecular_function	binding	1	265	11	19033	0.0909091	0.142961	0.255947
GO:0048407	platelet-derived growth factor binding	molecular_function	binding	1	265	11	19033	0.0909091	0.142961	0.255947
GO:0061629	RNA polymerase II sequence-specific DNA-binding transcription factor binding	molecular_function	binding	1	265	11	19033	0.0909091	0.142961	0.255947
GO:0004115	3',5'-cyclic-AMP phosphodiesterase activity	molecular_function	catalytic activity	1	265	12	19033	0.0833333	0.154901	0.271842
GO:0005243	gap junction channel activity	molecular_function	transporter activity	1	265	12	19033	0.0833333	0.154901	0.271842
GO:0015175	neutral amino acid transmembrane transporter activity	molecular_function	transporter activity	1	265	12	19033	0.0833333	0.154901	0.271842
GO:0019841	retinol binding	molecular_function	binding	1	265	12	19033	0.0833333	0.154901	0.271842
GO:0031406	carboxylic acid binding	molecular_function	binding	1	265	12	19033	0.0833333	0.154901	0.271842
GO:0008146	sulfotransferase activity	molecular_function	catalytic activity	2	265	52	19033	0.0384615	0.163361	0.285561
GO:0004017	adenylate kinase activity	molecular_function	catalytic activity	1	265	13	19033	0.0769231	0.166675	0.285728
GO:0005161	platelet-derived growth factor receptor binding	molecular_function	binding	1	265	13	19033	0.0769231	0.166675	0.285728
GO:0008432	JUN kinase binding	molecular_function	binding	1	265	13	19033	0.0769231	0.166675	0.285728
GO:0016705	oxidoreductase activity, acting on paired donors, with incorporation or reduction of molecular oxygen	molecular_function	catalytic activity	3	265	101	19033	0.029703	0.166601	0.285728
GO:0039706	co-receptor binding	molecular_function	binding	1	265	13	19033	0.0769231	0.166675	0.285728
GO:0005506	iron ion binding	molecular_function	binding	5	265	210	19033	0.0238095	0.169875	0.290094
GO:0022857	transmembrane transporter activity	molecular_function	transporter activity	4	265	155	19033	0.0258065	0.17064	0.290284
GO:0005003	ephrin receptor activity	molecular_function	molecular transducer activity	1	265	14	19033	0.0714286	0.178285	0.29318
GO:0005536	glucose binding	molecular_function	binding	1	265	14	19033	0.0714286	0.178285	0.29318
GO:0015250	water channel activity	molecular_function	transporter activity	1	265	14	19033	0.0714286	0.178285	0.29318
GO:0015278	calcium-release channel activity	molecular_function	transporter activity	1	265	14	19033	0.0714286	0.178285	0.29318
GO:0016918	retinal binding	molecular_function	binding	1	265	14	19033	0.0714286	0.178285	0.29318
GO:0031005	filamin binding	molecular_function	binding	1	265	14	19033	0.0714286	0.178285	0.29318
GO:0034185	apolipoprotein binding	molecular_function	binding	1	265	14	19033	0.0714286	0.178285	0.29318
GO:0035591	signaling adaptor activity	molecular_function	binding	1	265	14	19033	0.0714286	0.178285	0.29318
GO:0051213	dioxygenase activity	molecular_function	catalytic activity	2	265	54	19033	0.037037	0.173255	0.29318
GO:0003727	single-stranded RNA binding	molecular_function	binding	2	265	56	19033	0.0357143	0.183243	0.299118
GO:0015631	tubulin binding	molecular_function	binding	2	265	56	19033	0.0357143	0.183243	0.299118
GO:0005005	transmembrane-ephrin receptor activity	molecular_function	molecular transducer activity	1	265	15	19033	0.0666667	0.189735	0.305225
GO:0005355	glucose transmembrane transporter activity	molecular_function	transporter activity	1	265	15	19033	0.0666667	0.189735	0.305225
GO:0008066	glutamate receptor activity	molecular_function	molecular transducer activity	1	265	15	19033	0.0666667	0.189735	0.305225
GO:0047555	3',5'-cyclic-GMP phosphodiesterase activity	molecular_function	catalytic activity	1	265	15	19033	0.0666667	0.189735	0.305225
GO:0019900	kinase binding	molecular_function	binding	3	265	110	19033	0.0272727	0.197915	0.317236
GO:0004029	aldehyde dehydrogenase (NAD) activity	molecular_function	catalytic activity	1	265	16	19033	0.0625	0.201025	0.319911
GO:0016018	cyclosporin A binding	molecular_function	binding	1	265	16	19033	0.0625	0.201025	0.319911
GO:0004089	carbonate dehydratase activity	molecular_function	catalytic activity	1	265	17	19033	0.0588235	0.212158	0.334037
GO:0004675	transmembrane receptor protein serine/threonine kinase activity	molecular_function	catalytic activity	1	265	17	19033	0.0588235	0.212158	0.334037
GO:0016208	AMP binding	molecular_function	binding	1	265	17	19033	0.0588235	0.212158	0.334037
GO:0003774	motor activity	molecular_function	catalytic activity	3	265	116	19033	0.0258621	0.219522	0.344408
GO:0015179	L-amino acid transmembrane transporter activity	molecular_function	transporter activity	1	265	18	19033	0.0555556	0.223138	0.348849
GO:0005518	collagen binding	molecular_function	binding	2	265	65	19033	0.0307692	0.22903	0.356805
GO:0001223	transcription coactivator binding	molecular_function	binding	1	265	19	19033	0.0526316	0.233964	0.356976
GO:0004707	MAP kinase activity	molecular_function	catalytic activity	1	265	19	19033	0.0526316	0.233964	0.356976
GO:0004712	protein serine/threonine/tyrosine kinase activity	molecular_function	catalytic activity	1	265	19	19033	0.0526316	0.233964	0.356976
GO:0004970	ionotropic glutamate receptor activity	molecular_function	molecular transducer activity	1	265	19	19033	0.0526316	0.233964	0.356976
GO:0016301	kinase activity	molecular_function	catalytic activity	11	265	611	19033	0.0180033	0.2335	0.356976
GO:0016409	palmitoyltransferase activity	molecular_function	catalytic activity	1	265	19	19033	0.0526316	0.233964	0.356976
GO:0005546	phosphatidylinositol-4,5-bisphosphate binding	molecular_function	binding	2	265	68	19033	0.0294118	0.244482	0.366961
GO:0046965	retinoid X receptor binding	molecular_function	binding	1	265	20	19033	0.05	0.244641	0.366961
GO:0070679	inositol 1,4,5 trisphosphate binding	molecular_function	binding	1	265	20	19033	0.05	0.244641	0.366961
GO:0070840	dynein complex binding	molecular_function	binding	1	265	20	19033	0.05	0.244641	0.366961
GO:0097110	scaffold protein binding	molecular_function	binding	2	265	68	19033	0.0294118	0.244482	0.366961
GO:0004222	metalloendopeptidase activity	molecular_function	catalytic activity	3	265	124	19033	0.0241935	0.249014	0.371014
GO:0008144	drug binding	molecular_function	binding	3	265	124	19033	0.0241935	0.249014	0.371014
GO:0004012	phospholipid-translocating ATPase activity	molecular_function	catalytic activity	1	265	21	19033	0.047619	0.255169	0.371459
GO:0008757	S-adenosylmethionine-dependent methyltransferase activity	molecular_function	catalytic activity	1	265	21	19033	0.047619	0.255169	0.371459
GO:0034237	protein kinase A regulatory subunit binding	molecular_function	binding	1	265	21	19033	0.047619	0.255169	0.371459
GO:0043274	phospholipase binding	molecular_function	binding	1	265	21	19033	0.047619	0.255169	0.371459
GO:0046872	metal ion binding	molecular_function	binding	42	265	2714	19033	0.0154753	0.251931	0.371459
GO:0050811	GABA receptor binding	molecular_function	binding	1	265	21	19033	0.047619	0.255169	0.371459
GO:1990782	protein tyrosine kinase binding	molecular_function	binding	1	265	21	19033	0.047619	0.255169	0.371459
GO:0004435	phosphatidylinositol phospholipase C activity	molecular_function	catalytic activity	1	265	22	19033	0.0454545	0.265551	0.384053
GO:0004550	nucleoside diphosphate kinase activity	molecular_function	catalytic activity	1	265	22	19033	0.0454545	0.265551	0.384053
GO:0030552	cAMP binding	molecular_function	binding	1	265	23	19033	0.0434783	0.275788	0.395
GO:0043325	phosphatidylinositol-3,4-bisphosphate binding	molecular_function	binding	1	265	23	19033	0.0434783	0.275788	0.395
GO:0070412	R-SMAD binding	molecular_function	binding	1	265	23	19033	0.0434783	0.275788	0.395
GO:0005125	cytokine activity	molecular_function	binding	4	265	193	19033	0.0207254	0.282222	0.401685
GO:0005244	voltage-gated ion channel activity	molecular_function	transporter activity	3	265	133	19033	0.0225564	0.282841	0.401685
GO:0005520	insulin-like growth factor binding	molecular_function	binding	1	265	24	19033	0.0416667	0.285884	0.401685
GO:0008199	ferric iron binding	molecular_function	binding	1	265	24	19033	0.0416667	0.285884	0.401685
GO:0030506	ankyrin binding	molecular_function	binding	1	265	24	19033	0.0416667	0.285884	0.401685
GO:0031435	mitogen-activated protein kinase kinase kinase binding	molecular_function	binding	1	265	24	19033	0.0416667	0.285884	0.401685
GO:0050839	cell adhesion molecule binding	molecular_function	binding	2	265	77	19033	0.025974	0.290961	0.407529
GO:0008307	structural constituent of muscle	molecular_function	structural molecule activity	1	265	25	19033	0.04	0.295839	0.411763
GO:0016620	oxidoreductase activity, acting on the aldehyde or oxo group of donors, NAD or NADP as acceptor	molecular_function	catalytic activity	1	265	25	19033	0.04	0.295839	0.411763
GO:0001530	lipopolysaccharide binding	molecular_function	binding	1	265	26	19033	0.0384615	0.305656	0.420159
GO:0004129	cytochrome-c oxidase activity	molecular_function	catalytic activity	1	265	26	19033	0.0384615	0.305656	0.420159
GO:0005539	glycosaminoglycan binding	molecular_function	binding	1	265	26	19033	0.0384615	0.305656	0.420159
GO:0008266	poly(U) RNA binding	molecular_function	binding	1	265	26	19033	0.0384615	0.305656	0.420159
GO:0005104	fibroblast growth factor receptor binding	molecular_function	binding	1	265	27	19033	0.037037	0.315337	0.430799
GO:0030332	cyclin binding	molecular_function	binding	1	265	27	19033	0.037037	0.315337	0.430799
GO:0000979	RNA polymerase II core promoter sequence-specific DNA binding	molecular_function	binding	1	265	28	19033	0.0357143	0.324883	0.435795
GO:0001968	fibronectin binding	molecular_function	binding	1	265	28	19033	0.0357143	0.324883	0.435795
GO:0004181	metallocarboxypeptidase activity	molecular_function	catalytic activity	1	265	28	19033	0.0357143	0.324883	0.435795
GO:0008327	methyl-CpG binding	molecular_function	binding	1	265	28	19033	0.0357143	0.324883	0.435795
GO:0019706	protein-cysteine S-palmitoyltransferase activity	molecular_function	catalytic activity	1	265	28	19033	0.0357143	0.324883	0.435795
GO:0042277	peptide binding	molecular_function	binding	2	265	83	19033	0.0240964	0.321784	0.435795
GO:0008047	enzyme activator activity	molecular_function	molecular function regulator	1	265	29	19033	0.0344828	0.334297	0.443068
GO:0017137	Rab GTPase binding	molecular_function	binding	3	265	146	19033	0.0205479	0.332273	0.443068
GO:0019825	oxygen binding	molecular_function	binding	1	265	29	19033	0.0344828	0.334297	0.443068
GO:0048156	tau protein binding	molecular_function	binding	1	265	29	19033	0.0344828	0.334297	0.443068
GO:0035035	histone acetyltransferase binding	molecular_function	binding	1	265	30	19033	0.0333333	0.343579	0.454016
GO:0005215	transporter activity	molecular_function	transporter activity	2	265	88	19033	0.0227273	0.347218	0.457462
GO:0017134	fibroblast growth factor binding	molecular_function	binding	1	265	31	19033	0.0322581	0.352733	0.463354
GO:0004672	protein kinase activity	molecular_function	catalytic activity	9	265	551	19033	0.0163339	0.360689	0.472406
GO:0008168	methyltransferase activity	molecular_function	catalytic activity	3	265	154	19033	0.0194805	0.362693	0.473634
GO:0004864	protein phosphatase inhibitor activity	molecular_function	molecular function regulator	1	265	33	19033	0.030303	0.370661	0.48121
GO:0004866	endopeptidase inhibitor activity	molecular_function	molecular function regulator	1	265	33	19033	0.030303	0.370661	0.48121
GO:0008198	ferrous iron binding	molecular_function	binding	1	265	34	19033	0.0294118	0.379439	0.489741
GO:0033613	activating transcription factor binding	molecular_function	binding	1	265	34	19033	0.0294118	0.379439	0.489741
GO:0001103	RNA polymerase II repressing transcription factor binding	molecular_function	binding	1	265	35	19033	0.0285714	0.388095	0.496582
GO:0035198	miRNA binding	molecular_function	binding	1	265	35	19033	0.0285714	0.388095	0.496582
GO:0043014	alpha-tubulin binding	molecular_function	binding	1	265	35	19033	0.0285714	0.388095	0.496582
GO:0015459	potassium channel regulator activity	molecular_function	molecular function regulator	1	265	36	19033	0.0277778	0.39663	0.506045
GO:0001965	G-protein alpha-subunit binding	molecular_function	binding	1	265	37	19033	0.027027	0.405047	0.509464
GO:0008236	serine-type peptidase activity	molecular_function	catalytic activity	3	265	165	19033	0.0181818	0.404132	0.509464
GO:0016597	amino acid binding	molecular_function	binding	1	265	37	19033	0.027027	0.405047	0.509464
GO:0031624	ubiquitin conjugating enzyme binding	molecular_function	binding	1	265	37	19033	0.027027	0.405047	0.509464
GO:0045505	dynein intermediate chain binding	molecular_function	binding	1	265	37	19033	0.027027	0.405047	0.509464
GO:0097718	disordered domain specific binding	molecular_function	binding	1	265	38	19033	0.0263158	0.413347	0.516974
GO:1904315	transmitter-gated ion channel activity involved in regulation of postsynaptic membrane potential	molecular_function	molecular transducer activity	1	265	38	19033	0.0263158	0.413347	0.516974
GO:0003755	peptidyl-prolyl cis-trans isomerase activity	molecular_function	catalytic activity	1	265	39	19033	0.025641	0.421531	0.522793
GO:0005261	cation channel activity	molecular_function	transporter activity	1	265	39	19033	0.025641	0.421531	0.522793
GO:0042169	SH2 domain binding	molecular_function	binding	1	265	39	19033	0.025641	0.421531	0.522793
GO:0048487	beta-tubulin binding	molecular_function	binding	1	265	40	19033	0.025	0.429602	0.531318
GO:0016853	isomerase activity	molecular_function	catalytic activity	2	265	106	19033	0.0188679	0.435625	0.537271
GO:0042605	peptide antigen binding	molecular_function	binding	1	265	41	19033	0.0243902	0.43756	0.538163
GO:0004860	protein kinase inhibitor activity	molecular_function	molecular function regulator	1	265	43	19033	0.0232558	0.453147	0.555793
GO:0004993	G protein-coupled serotonin receptor activity	molecular_function	molecular transducer activity	1	265	44	19033	0.0227273	0.460778	0.560508
GO:0005160	transforming growth factor beta receptor binding	molecular_function	binding	1	265	44	19033	0.0227273	0.460778	0.560508
GO:0030594	neurotransmitter receptor activity	molecular_function	molecular transducer activity	1	265	44	19033	0.0227273	0.460778	0.560508
GO:0005102	signaling receptor binding	molecular_function	binding	6	265	396	19033	0.0151515	0.474928	0.570868
GO:0005198	structural molecule activity	molecular_function	structural molecule activity	4	265	254	19033	0.015748	0.472786	0.570868
GO:0017046	peptide hormone binding	molecular_function	binding	1	265	46	19033	0.0217391	0.475723	0.570868
GO:0030331	estrogen receptor binding	molecular_function	binding	1	265	46	19033	0.0217391	0.475723	0.570868
GO:0046982	protein heterodimerization activity	molecular_function	binding	9	265	607	19033	0.014827	0.471616	0.570868
GO:0004497	monooxygenase activity	molecular_function	catalytic activity	2	265	116	19033	0.0172414	0.481909	0.576533
GO:0030276	clathrin binding	molecular_function	binding	1	265	47	19033	0.0212766	0.483041	0.576533
GO:0005216	ion channel activity	molecular_function	transporter activity	3	265	191	19033	0.0157068	0.498316	0.588437
GO:0008138	protein tyrosine/serine/threonine phosphatase activity	molecular_function	catalytic activity	1	265	49	19033	0.0204082	0.497372	0.588437
GO:0019894	kinesin binding	molecular_function	binding	1	265	49	19033	0.0204082	0.497372	0.588437
GO:0051219	phosphoprotein binding	molecular_function	binding	1	265	49	19033	0.0204082	0.497372	0.588437
GO:0005516	calmodulin binding	molecular_function	binding	3	265	192	19033	0.015625	0.501795	0.590974
GO:0048365	Rac GTPase binding	molecular_function	binding	1	265	50	19033	0.02	0.504388	0.592456
GO:0005179	hormone activity	molecular_function	molecular function regulator	2	265	123	19033	0.0162602	0.512891	0.600854
GO:0003707	steroid hormone receptor activity	molecular_function	molecular transducer activity	1	265	54	19033	0.0185185	0.53149	0.621005
GO:0030145	manganese ion binding	molecular_function	binding	1	265	55	19033	0.0181818	0.538032	0.626998
GO:0005044	scavenger receptor activity	molecular_function	cargo receptor activity	1	265	56	19033	0.0178571	0.544483	0.631202
GO:0030374	nuclear receptor transcription coactivator activity	molecular_function	transcription regulator activity	1	265	56	19033	0.0178571	0.544483	0.631202
GO:0016791	phosphatase activity	molecular_function	catalytic activity	2	265	132	19033	0.0151515	0.550896	0.636974
GO:0001540	amyloid-beta binding	molecular_function	binding	1	265	58	19033	0.0172414	0.557116	0.642493
GO:0005507	copper ion binding	molecular_function	binding	1	265	64	19033	0.015625	0.59296	0.682058
GO:0003712	transcription coregulator activity	molecular_function	transcription regulator activity	1	265	65	19033	0.0153846	0.598647	0.686819
GO:0004190	aspartic-type endopeptidase activity	molecular_function	catalytic activity	1	265	67	19033	0.0149254	0.609783	0.697793
GO:0002039	p53 binding	molecular_function	binding	1	265	69	19033	0.0144928	0.620612	0.702938
GO:0003777	microtubule motor activity	molecular_function	catalytic activity	1	265	69	19033	0.0144928	0.620612	0.702938
GO:0005249	voltage-gated potassium channel activity	molecular_function	transporter activity	1	265	69	19033	0.0144928	0.620612	0.702938
GO:0048306	calcium-dependent protein binding	molecular_function	binding	1	265	69	19033	0.0144928	0.620612	0.702938
GO:0008237	metallopeptidase activity	molecular_function	catalytic activity	2	265	155	19033	0.0129032	0.638295	0.719297
GO:0031625	ubiquitin protein ligase binding	molecular_function	binding	4	265	313	19033	0.0127796	0.636839	0.719297
GO:0051287	NAD binding	molecular_function	binding	1	265	74	19033	0.0135135	0.646391	0.726577
GO:0005089	Rho guanyl-nucleotide exchange factor activity	molecular_function	binding	1	265	79	19033	0.0126582	0.670426	0.750907
GO:0005096	GTPase activator activity	molecular_function	molecular function regulator	3	265	247	19033	0.0121457	0.671419	0.750907
GO:0005262	calcium channel activity	molecular_function	transporter activity	1	265	80	19033	0.0125	0.675033	0.753052
GO:0005267	potassium channel activity	molecular_function	transporter activity	1	265	84	19033	0.0119048	0.692832	0.769043
GO:0005525	GTP binding	molecular_function	binding	5	265	417	19033	0.0119904	0.692782	0.769043
GO:0016740	transferase activity	molecular_function	catalytic activity	16	265	1271	19033	0.0125885	0.698182	0.771127
GO:0019901	protein kinase binding	molecular_function	binding	6	265	499	19033	0.012024	0.697678	0.771127
GO:0004175	endopeptidase activity	molecular_function	catalytic activity	1	265	91	19033	0.010989	0.721674	0.793126
GO:0051117	ATPase binding	molecular_function	binding	1	265	91	19033	0.010989	0.721674	0.793126
GO:0030414	peptidase inhibitor activity	molecular_function	molecular function regulator	1	265	93	19033	0.0107527	0.729407	0.799646
GO:0008233	peptidase activity	molecular_function	catalytic activity	5	265	447	19033	0.0111857	0.748962	0.819062
GO:0019903	protein phosphatase binding	molecular_function	binding	1	265	99	19033	0.010101	0.751346	0.81965
GO:0035091	phosphatidylinositol binding	molecular_function	binding	1	265	100	19033	0.01	0.754826	0.821428
GO:0003824	catalytic activity	molecular_function	catalytic activity	5	265	455	19033	0.010989	0.76259	0.827849
GO:0004725	protein tyrosine phosphatase activity	molecular_function	catalytic activity	1	265	105	19033	0.00952381	0.771512	0.835491
GO:0016874	ligase activity	molecular_function	catalytic activity	1	265	110	19033	0.00909091	0.787067	0.850262
GO:0005543	phospholipid binding	molecular_function	binding	1	265	112	19033	0.00892857	0.792989	0.854581
GO:0000166	nucleotide binding	molecular_function	binding	16	265	1365	19033	0.0117216	0.797027	0.854783
GO:0051087	chaperone binding	molecular_function	binding	1	265	113	19033	0.00884956	0.795888	0.854783
GO:0004721	phosphoprotein phosphatase activity	molecular_function	catalytic activity	1	265	117	19033	0.00854701	0.807087	0.863486
GO:0005178	integrin binding	molecular_function	binding	1	265	120	19033	0.00833333	0.815082	0.869943
GO:0042393	histone binding	molecular_function	binding	1	265	122	19033	0.00819672	0.820228	0.871247
GO:0051082	unfolded protein binding	molecular_function	binding	1	265	122	19033	0.00819672	0.820228	0.871247
GO:0004867	serine-type endopeptidase inhibitor activity	molecular_function	molecular function regulator	1	265	123	19033	0.00813008	0.822747	0.871837
GO:0003924	GTPase activity	molecular_function	catalytic activity	3	265	322	19033	0.00931677	0.82889	0.872103
GO:0016829	lyase activity	molecular_function	catalytic activity	1	265	125	19033	0.008	0.82768	0.872103
GO:0047485	protein N-terminus binding	molecular_function	binding	1	265	124	19033	0.00806452	0.825231	0.872103
GO:0016887	ATPase activity	molecular_function	catalytic activity	2	265	234	19033	0.00854701	0.839932	0.881631
GO:0016746	transferase activity, transferring acyl groups	molecular_function	catalytic activity	1	265	135	19033	0.00740741	0.850369	0.89048
GO:0008022	protein C-terminus binding	molecular_function	binding	2	265	244	19033	0.00819672	0.856492	0.894783
GO:0005085	guanyl-nucleotide exchange factor activity	molecular_function	binding	1	265	143	19033	0.00699301	0.866356	0.902564
GO:0019899	enzyme binding	molecular_function	binding	4	265	443	19033	0.00902935	0.868007	0.902564
GO:0004252	serine-type endopeptidase activity	molecular_function	catalytic activity	2	265	253	19033	0.00790514	0.870047	0.902573
GO:0016491	oxidoreductase activity	molecular_function	catalytic activity	5	265	559	19033	0.00894454	0.89248	0.923685
GO:0016787	hydrolase activity	molecular_function	catalytic activity	13	265	1261	19033	0.0103093	0.900359	0.929673
GO:0003676	nucleic acid binding	molecular_function	binding	12	265	1197	19033	0.0100251	0.91148	0.938972
GO:0016757	transferase activity, transferring glycosyl groups	molecular_function	catalytic activity	1	265	189	19033	0.00529101	0.930278	0.953911
GO:0020037	heme binding	molecular_function	binding	1	265	187	19033	0.00534759	0.928275	0.953911
GO:0005524	ATP binding	molecular_function	binding	16	265	1611	19033	0.00993172	0.944109	0.965863
GO:0000287	magnesium ion binding	molecular_function	binding	1	265	228	19033	0.00438596	0.959891	0.97304
GO:0008289	lipid binding	molecular_function	binding	1	265	228	19033	0.00438596	0.959891	0.97304
GO:0044877	protein-containing complex binding	molecular_function	binding	3	265	455	19033	0.00659341	0.954306	0.97304
GO:0061630	ubiquitin protein ligase activity	molecular_function	catalytic activity	1	265	226	19033	0.00442478	0.958736	0.97304
GO:0030246	carbohydrate binding	molecular_function	binding	1	265	250	19033	0.004	0.970653	0.981708
GO:0004674	protein serine/threonine kinase activity	molecular_function	catalytic activity	2	265	394	19033	0.00507614	0.974855	0.983717
GO:0004842	ubiquitin-protein transferase activity	molecular_function	catalytic activity	1	265	285	19033	0.00350877	0.98216	0.988842
GO:0003723	RNA binding	molecular_function	binding	1	265	922	19033	0.0010846	0.999998	1
GO:0003735	structural constituent of ribosome	molecular_function	structural molecule activity	1	265	386	19033	0.00259067	0.99578	1
GO:0004930	G protein-coupled receptor activity	molecular_function	molecular transducer activity	8	265	2067	19033	0.00387034	1	1
