# Supplementary material for: Bhlhe40/Sirt1 Axis-Regulated Mitophagy Is Implicated in All-Trans Retinoic Acid-Induced Spina Bifida Aperta
Source: Front Cell Dev Biol. 2021 Apr 27;9:644346. doi: 10.3389/fcell.2021.644346 (PMC8111003; doi:10.3389/fcell.2021.644346)
Supplement: Supplementary file 4 [file Table_4.XLS]

## Sheet: TF
TF Term ID	TF Term Desc	TF Term Level1	TF Term Level2	Term Candidate Gene Num	Total Candidate Gene Num	Term Gene Num	Total Gene Num	Rich Ratio	P value	Q value
bHLH	A basic helix-loop-helix (bHLH) is a protein structural motif that characterizes one of the largest families of dimerizing transcription factors.It should not be confused with the helix-turn-helix domain.	bHLH	bHLH	13	62	99	1300	0.131313	0.000474129	0.00900845
Homeobox	A homeobox is a DNA sequence, around 180 base pairs long, found within genes that are involved in the regulation of patterns of anatomical development (morphogenesis) in animals, fungi and plants. These genes encode homeodomain protein products that are transcription factors sharing a characteristic protein fold structure that binds DNA.	Homeobox	Homeobox	17	62	191	1300	0.0890052	0.00561078	0.0533024
PAX	Paired box domain	PAX	PAX	2	62	6	1300	0.333333	0.0296598	0.176255
zf-GATA	GATA zinc finger. GATA zinc fingers are zinc-containing domains found in a number of transcription factors (including erythroid-specific transcription factor and nitrogen regulatory proteins). Some members of this class of zinc fingers specifically bind the DNA sequence (A/T)GATA(A/G) in the regulatory regions of genes.	zf-GATA	zf-GATA	3	62	16	1300	0.1875	0.0371063	0.176255
DACH	DACH self-build	DACH	DACH	1	62	1	1300	1	0.0476923	0.181231
Fork_head	The fork head domain is a type of protein domain that is often found in transcription factors and whose purpose is to bind DNA.	Fork_head	Fork_head	4	62	35	1300	0.114286	0.081131	0.256915
COE	The independent cloning of rodent EBF/Olf-1 and Drosophila melanogaster Collier has defined a family of transcription factors, the Collier or COE family. COE proteins have various functions in different organisms.	COE	COE	1	62	4	1300	0.25	0.177741	0.307007
CSRNP	Cysteine/serine-rich nuclear protein N-terminus.This presumed domain is found at the N-terminus of cysteine/serine-rich nuclear proteins. These proteins act as transcriptional activators.	CSRNP	CSRNP	1	62	3	1300	0.333333	0.136462	0.307007
CTF/NFI	CTF/NF-I family transcription modulation region.Nuclear factor I (NF-I) or CCAAT box-binding transcription factor (CTF) (also known as TGGCA-binding proteins) are a family of vertebrate nuclear proteins which recognise and bind, as dimers, the palindromic DNA sequence 5-TGGCANNNTGCCA-3.	CTF/NFI	CTF/NFI	1	62	4	1300	0.25	0.177741	0.307007
T-box	T-box refers to a group of transcription factors involved in limb and heart development.	T-box	T-box	2	62	15	1300	0.133333	0.15792	0.307007
TEA	TEA/ATTS domain.The TEA domain is a DNA-binding region of about 66 to 68 amino acids that has been named after the two proteins that originally defined the domain: TEF-1 and abaA. The TEA domain is located toward the amino terminus of eukaryotic transcription factors of the TEA/ATTS family. It is predicted to contain three alpha-helices, two of which have been demonstrated to be important for DNA…	TEA	TEA	1	62	4	1300	0.25	0.177741	0.307007
AP-2	Activator protein-2 (AP-2) transcription factors constitute a family of closely related and evolutionarily conserved proteins that bind to the DNA consensus sequence GCCNNNGGC and stimulate target gene transcription.	AP-2	AP-2	1	62	5	1300	0.2	0.217078	0.343706
CSD	Cold-shock DNA-binding domain	CSD	CSD	1	62	9	1300	0.111111	0.356734	0.52138
ARID	ARID/BRIGHT DNA binding domain	ARID	ARID	1	62	11	1300	0.0909091	0.417059	0.566008
HMG	HMG (high mobility group) box.High mobility group (HMG) box domains are involved in binding DNA, and may be involved in protein-protein interactions as well. The structure of the HMG-box domain consists of three helices in an irregular array. HMG-box domains are found in one or more copies in HMG-box proteins, which form a large, diverse family involved in the regulation of DNA-dependent processe…	HMG	HMG	3	62	53	1300	0.0566038	0.469165	0.594276
THR-like	zf-C4 self-build	THR-like	THR-like	1	62	20	1300	0.05	0.626463	0.743924
Others	Others	Others	Others	2	62	72	1300	0.0277778	0.870867	0.958854
ZBTB	The BTB (for BR-C, ttk and bab) or POZ (for Pox virus and Zinc finger) domain is present near the N-terminus of a fraction of zinc finger proteins and in proteins that contain the Kelch motif and a family of pox virus proteins. The BTB/POZ domain mediates homomeric dimerisation and in some instances heteromeric dimerisation.	ZBTB	ZBTB	1	62	48	1300	0.0208333	0.908388	0.958854
zf-C2H2	Zinc finger, C2H2 type.The C2H2 zinc finger is the classical zinc finger domain. The two conserved cysteines and histidines co-ordinate a zinc ion.	zf-C2H2	zf-C2H2	6	62	389	1300	0.0154242	0.999979	0.999979
