# Supplementary material for: Bhlhe40/Sirt1 Axis-Regulated Mitophagy Is Implicated in All-Trans Retinoic Acid-Induced Spina Bifida Aperta
Source: Front Cell Dev Biol. 2021 Apr 27;9:644346. doi: 10.3389/fcell.2021.644346 (PMC8111003; doi:10.3389/fcell.2021.644346)
Supplement: Supplementary file 5 [file Table_5.XLS]

Gene ID	Gene Symbol	Type	TF Term	TF Term Level1	TF Term Level2
287423	Hes7	mRNA	bHLH///A basic helix-loop-helix (bHLH) is a protein structural motif that characterizes one of the largest families of dimerizing transcription factors.It should not be confused with the helix-turn-helix domain.	bHLH	bHLH
288821	Neurod4	mRNA	bHLH///A basic helix-loop-helix (bHLH) is a protein structural motif that characterizes one of the largest families of dimerizing transcription factors.It should not be confused with the helix-turn-helix domain.	bHLH	bHLH
289230	Nhlh1	mRNA	bHLH///A basic helix-loop-helix (bHLH) is a protein structural motif that characterizes one of the largest families of dimerizing transcription factors.It should not be confused with the helix-turn-helix domain.	bHLH	bHLH
29148	Myog	mRNA	bHLH///A basic helix-loop-helix (bHLH) is a protein structural motif that characterizes one of the largest families of dimerizing transcription factors.It should not be confused with the helix-turn-helix domain.	bHLH	bHLH
293012	Olig3	mRNA	bHLH///A basic helix-loop-helix (bHLH) is a protein structural motif that characterizes one of the largest families of dimerizing transcription factors.It should not be confused with the helix-turn-helix domain.	bHLH	bHLH
293046	Mesp2	mRNA	bHLH///A basic helix-loop-helix (bHLH) is a protein structural motif that characterizes one of the largest families of dimerizing transcription factors.It should not be confused with the helix-turn-helix domain.	bHLH	bHLH
29458	Neurod1	mRNA	bHLH///A basic helix-loop-helix (bHLH) is a protein structural motif that characterizes one of the largest families of dimerizing transcription factors.It should not be confused with the helix-turn-helix domain.	bHLH	bHLH
296272	Tcf15	mRNA	bHLH///A basic helix-loop-helix (bHLH) is a protein structural motif that characterizes one of the largest families of dimerizing transcription factors.It should not be confused with the helix-turn-helix domain.	bHLH	bHLH
500156	Atoh1	mRNA	bHLH///A basic helix-loop-helix (bHLH) is a protein structural motif that characterizes one of the largest families of dimerizing transcription factors.It should not be confused with the helix-turn-helix domain.	bHLH	bHLH
59112	Hand1	mRNA	bHLH///A basic helix-loop-helix (bHLH) is a protein structural motif that characterizes one of the largest families of dimerizing transcription factors.It should not be confused with the helix-turn-helix domain.	bHLH	bHLH
689864	Msgn1	mRNA	bHLH///A basic helix-loop-helix (bHLH) is a protein structural motif that characterizes one of the largest families of dimerizing transcription factors.It should not be confused with the helix-turn-helix domain.	bHLH	bHLH
79225	Hes5	mRNA	bHLH///A basic helix-loop-helix (bHLH) is a protein structural motif that characterizes one of the largest families of dimerizing transcription factors.It should not be confused with the helix-turn-helix domain.	bHLH	bHLH
79431	Bhlhe40	mRNA	bHLH///A basic helix-loop-helix (bHLH) is a protein structural motif that characterizes one of the largest families of dimerizing transcription factors.It should not be confused with the helix-turn-helix domain.	bHLH	bHLH
